# Supplementary material for: Transcript assembly and annotations: Bias and adjustment
Source: PLoS Comput Biol. 2023 Dec 21;19(12):e1011734. doi: 10.1371/journal.pcbi.1011734 (PMC10769104; doi:10.1371/journal.pcbi.1011734)
Supplement: S1 Data — (XLSX) [file pcbi.1011734.s002.xlsx]

## Sheet: Figure1
Figure 1a: EN10-HISAT2							Figure 1b: EN10-STAR
Assembler	Sample ID	RefSeq		Ensembl			Assembler	Sample ID	RefSeq		Ensembl
		precision (%)	# matching transcripts	precision (%)	# matching transcripts				precision (%)	# matching transcripts	precision (%)	# matching transcripts
StringTie2	SRR307903	44.9	16060	44	15305		StringTie2	SRR307903	47.4	16008	44.3	14954
	SRR307911	32.7	15402	33	15472			SRR307911	34	15532	33.2	15177
	SRR315323	32.3	12050	33.3	12194			SRR315323	33.6	12085	33.2	11973
	SRR315334	40.3	15146	39	14535			SRR315334	42	15233	39.3	14247
	SRR387661	27.7	14974	27.9	15145			SRR387661	29.5	15241	28.6	14816
	SRR534291	30.8	14750	29.8	14329			SRR534291	31.3	14697	29.8	14017
	SRR534307	30.6	21682	28.7	19801			SRR534307	33.5	22248	29.6	19688
	SRR534319	20.4	11374	22.4	12443			SRR534319	21.9	11577	22.7	11981
	SRR545695	24	12612	25.4	13359			SRR545695	26.5	13255	26.1	13066
	SRR545723	37.7	15011	38.7	14261			SRR545723	43.1	15251	40.2	14201
Scallop2	SRR307903	39.8	16822	44.2	18310		Scallop2	SRR307903	40.4	15452	45.6	18074
	SRR307911	28.4	16928	33.7	19656			SRR307911	28.2	14811	34.6	19385
	SRR315323	26.5	12824	32.3	15341			SRR315323	27.7	12716	32.9	15054
	SRR315334	40.7	16984	42.9	17643			SRR315334	40.9	14395	44.6	17280
	SRR387661	24.3	16677	29.1	19666			SRR387661	25.2	13888	30.8	19521
	SRR534291	37.2	16278	39.4	17203			SRR534291	39.6	16128	41.6	16912
	SRR534307	27.9	22431	29.8	23029			SRR534307	29.7	20834	31.8	23553
	SRR534319	17.7	13506	22.2	16621			SRR534319	18.6	13591	22.6	16582
	SRR545695	18.1	14502	22.3	17298			SRR545695	19.5	11407	23.2	17375
	SRR545723	27.2	15607	31.3	17286			SRR545723	31.2	16064	34.2	17597
Figure 1c: HS7-HISAT2							Figure 1d: HS7-STAR
Assembler	Sample ID	RefSeq		Ensembl			Assembler	Sample ID	RefSeq		Ensembl
		precision (%)	# matching transcripts	precision (%)	# matching transcripts				precision (%)	# matching transcripts	precision (%)	# matching transcripts
StringTie2	hs1	40.7	18983	37.8	17660		StringTie2	hs1	41.5	19209	38.9	18014
	hs2	40	19056	37.4	17817			hs2	40.4	19149	38.1	18070
	hs3	40.7	18673	37.8	17353			hs3	41.7	18928	39.1	17763
	hs4	40.8	19716	37.7	18219			hs4	41.6	19828	38.9	18502
	hs5	41.8	19375	38.8	17977			hs5	42.5	19498	39.8	18271
	hs6	43	16778	40.8	15934			hs6	43.7	17045	41.5	16199
	hs7	43.6	17082	41.3	16169			hs7	44.1	17208	41.9	16336
Scallop2	hs1	36.5	18816	37.4	19334		Scallop2	hs1	41.4	18854	42.8	19567
	hs2	35.4	18918	36.5	19630			hs2	40.1	18760	41.9	19713
	hs3	36	18561	37.3	19079			hs3	40.7	18414	42.5	19309
	hs4	35.6	19532	36.4	20064			hs4	39.7	19387	41.4	20315
	hs5	37.2	19234	37.8	19716			hs5	41.2	19082	42.6	19781
	hs6	40.7	16742	42.2	17369			hs6	45	16629	47.3	17502
	hs7	40.8	16962	42.5	17608			hs7	45.1	16977	47.1	17825

## Sheet: Figure2
Figure 2a: EN10-HISAT2							Figure 2b: EN10-STAR
Assembler	Sample ID	RefSeq		Ensembl			Assembler	Sample ID	RefSeq		Ensembl
		precision (%)	# matching transcripts	precision (%)	# matching transcripts				precision (%)	# matching transcripts	precision (%)	# matching transcripts
StringTie2	SRR307903	39.7	14502	39.8	14544		StringTie2	SRR307903	42.1	14233	43	14508
	SRR307911	29.1	13920	30.4	14524			SRR307911	30.2	13774	32.1	14622
	SRR315323	28.8	10949	30.3	11545			SRR315323	29.9	10783	32.2	11601
	SRR315334	35.2	13471	35.6	13644			SRR315334	36.8	13353	37.8	13736
	SRR387661	24.1	13317	25.3	13991			SRR387661	25.7	13388	27.4	14260
	SRR534291	27	13189	27.7	13546			SRR534291	27.6	13001	28.8	13551
	SRR534307	25.8	18576	25.6	18425			SRR534307	28.2	18763	28.3	18821
	SRR534319	18.1	10218	20	11267			SRR534319	19.5	10274	21.7	11437
	SRR545695	21.2	11381	22.5	12032			SRR545695	23.2	11666	25	12533
	SRR545723	33.2	13455	33.4	13550			SRR545723	38.3	13553	39	13776
Scallop2	SRR307903	35.2	15139	40.7	17472		Scallop2	SRR307903	37.9	15036	44.1	17504
	SRR307911	25.3	15093	31	18548			SRR307911	26.6	14897	33.2	18583
	SRR315323	23.6	11594	29.7	14595			SRR315323	24.9	11444	31.8	14577
	SRR315334	35.4	14957	39.7	16761			SRR315334	37.5	14504	42.9	16591
	SRR387661	21.1	14731	26.3	18343			SRR387661	23.1	14690	29.3	18666
	SRR534291	32.8	14524	36.8	16253			SRR534291	35	14266	40.2	16345
	SRR534307	23.7	19121	26.1	21082			SRR534307	26.9	19930	30.2	22385
	SRR534319	15.6	11959	20.2	15416			SRR534319	16.4	11986	21.6	15785
	SRR545695	15.8	12725	19.9	15960			SRR545695	17.3	13013	22	16558
	SRR545723	24.4	14115	28.6	16565			SRR545723	28	14391	33.2	17069
Figure 2c: HS7-HISAT2							Figure 2d: HS7-STAR
Assembler	Sample ID	RefSeq		Ensembl			Assembler	Sample ID	RefSeq		Ensembl
		precision (%)	# matching transcripts	precision (%)	# matching transcripts				precision (%)	# matching transcripts	precision (%)	# matching transcripts
StringTie2	hs1	35.8	16799	36	16909		StringTie2	hs1	36.3	16838	37.3	17289
	hs2	35.1	16829	35.5	17029			hs2	35.5	16808	36.7	17343
	hs3	35.5	16386	36.1	16670			hs3	36.5	16487	37.9	17125
	hs4	35.7	17354	35.9	17463			hs4	36.4	17337	37.4	17840
	hs5	36.6	17107	37	17283			hs5	37.2	17064	38.3	17583
	hs6	38.7	15168	39.3	15378			hs6	38.8	15142	40	15608
	hs7	39	15358	39.6	15598			hs7	39.1	15296	40.4	15787
Scallop2	hs1	32.2	16673	35.6	18438		Scallop2	hs1	36.7	16688	41.1	18689
	hs2	31.3	16845	34.8	18701			hs2	35.5	16694	40.2	18862
	hs3	31.6	16320	35.3	18256			hs3	35.8	16189	41	18556
	hs4	31.3	17280	34.8	19242			hs4	35	17138	39.8	19458
	hs5	32.6	17089	36	18837			hs5	36.4	16845	40.9	18933
	hs6	36.4	15048	40.5	16731			hs6	40.5	14976	45.7	16844
	hs7	36.6	15251	40.7	16950			hs7	40.4	15221	45.6	17145

## Sheet: Figure3
	Genome build	Annotation pair		Level
				Boundary	Junction	Intron-chain
Figure 3a	GRCh38	Ensembl vs RefSeq	Ensembl	634821	409168	222585
			RefSeq	556156	340809	169736
			# shared	486321	271330	54279
			Jaccard	0.69	0.57	0.16
Figure 3b	T2T-CHM13	Ensembl vs RefSeq	Ensembl	607139	387683	206367
			RefSeq	525916	301110	102627
			# shared	451668	246429	48402
			Jaccard	0.66	0.56	0.19
Figure 3c		CHM13 vs Ensembl	CHM13	625387	395629	203903
			Ensembl	607139	387683	206367
			# shared	588769	373029	182228
			Jaccard	0.91	0.91	0.8
Figure 3d		CHM13 vs RefSeq	CHM13	625387	395629	203903
			RefSeq	525916	301110	102627
			# shared	467414	253806	48702
			Jaccard	0.68	0.57	0.19

## Sheet: Figure4
Figure 4a			Figure 4b			Figure 4c			Figure 4d
GRCh38: Ensembl vs RefSeq			T2T-CHM13: Ensembl vs RefSeq			T2T-CHM13: CHM13 vs Ensembl			T2T-CHM13: CHM13 vs RefSeq
Boundary	Junction	Intron-chain	Boundary	Junction	Intron-chain	Boundary	Junction	Intron-chain	Boundary	Junction	Intron-chain
0.8	0.714286	0.222222	1	1	1	1	1	1	0.521739	0.333333	0
1	1	0.5	1	1	1	1	1	1	0.0769231	0.05	0
0.909091	0.777778	0.210526	0.883117	0.723404	0.0666667	1	1	0.866667	1	1	1
0.870968	0.789474	0.181818	0.25	0.142857	0.25	1	1	1	0.413793	0.3	0.103448
0.753425	0.659574	0.148148	0.461538	0.428571	0	1	1	0.5	1	1	1
0.0625	0.0555556	0	0.5	0.5	0.2	0.0740741	0.0666667	0	0.4	0.333333	0.333333
1	1	0.428571	0.831683	0.677419	0	0.0740741	0.0666667	0	0.0909091	0	0
0.602564	0.440678	0.0476191	0.153846	0.111111	0	1	1	1	0.555556	0.333333	0
1	0.857143	0.333333	0.857143	0.714286	0.666667	0.930693	0.935484	0.2	0.852941	0.64	0.0555556
0.714286	0.64	0.142857	1	1	1	0.159091	0.111111	0	0.923077	0.857143	0.166667
0.0666667	0.037037	0	0.6	0.5	0.25	0.142857	0.0625	0	0.846154	0.785714	0.25
1	1	1	0.875	0.666667	0.25	1	1	1	0.939394	0.944444	0.333333
0.678571	0.631579	0.285714	0.4	0.333333	0	0.333333	0.333333	0.333333	0.727273	0.571429	0.142857
0.684211	0.416667	0.111111	0.4	0.333333	0.4	1	1	1	1	0.75	0.5
0.68	0.534884	0.113636	0.916667	0.777778	0.6	1	1	1	0.333333	0.25	0.333333
1	1	1	0.909091	0.833333	0.5	1	1	1	0.974359	0.952381	0
0.888889	0.758621	0.166667	0.96	0.928571	0.6	1	1	0.666667	0.133333	0.111111	0
0.490566	0.351351	0.0263158	1	1	1	1	1	1	1	1	1
0.0188679	0.0135135	0	0.818182	0.714286	0.375	0.88	0.857143	0.666667	0.638889	0.538462	0.105263
0.0280374	0.0133333	0	0.3125	0.2	0	1	1	1	1	1	1
0.0181818	0	0	0.263158	0.166667	0.125	1	1	1	1	1	1
0.863636	0.730769	0.142857	0.615385	0.571429	0.25	1	1	1	0.888889	0.809524	0.375
0.863636	0.833333	0.4	0.666667	0.5	0.272727	0.277778	0.153846	0	1	1	0.75
0.754098	0.537313	0.155556	0.254237	0.162791	0	1	1	0.75	0.923077	0.857143	0.333333
0.868421	0.741935	0.131579	0.0625	0.0555556	0.111111	1	1	1	0.8125	0.7	0.285714
0.952381	0.886364	0	0.8125	0.777778	0.333333	0.933333	0.857143	0.73913	1	1	0.2
0.666667	0.428571	0.285714	0.490196	0.428571	0	0.254237	0.159091	0	0.6	0.434783	0.2
0.857143	0.666667	0.111111	0.571429	0.444444	0.25	0.490196	0.413793	0	0.871795	0.857143	0.111111
0.777778	0.65	0.3125	0.8	0.666667	0.333333	1	1	0.888889	0.901961	0.793103	0.0833333
0.75	0.666667	0.666667	0.5	0.333333	0	1	1	1	0.777778	0.727273	0.142857
0.578947	0.538462	0.181818	0.848485	0.777778	0.0769231	0.724138	0.666667	0	0.709091	0.478261	0.1
0.0952381	0.0714286	0	1	1	1	1	1	1	0.8	0.5	0.333333
1	1	1	0.8	0.666667	0.333333	0.75	0.8	0.6	1	1	1
0.84507	0.76087	0.0714286	0.1875	0.1	0	1	1	1	0.878788	0.833333	0.25
0.706897	0.595238	0.16	0.909091	0.857143	0.5	1	1	1	0.913043	0.928571	0.363636
0.882353	0.909091	0.333333	0.666667	0.5	0	1	1	1	0.888889	0.833333	0.5
0.761905	0.555556	0.235294	0.4	0.230769	0.142857	1	1	0.529412	0.761905	0.71875	0.222222
0.764706	0.666667	0.142857	0.1875	0.0909091	0	1	1	1	0.5	0.4	0.142857
0.571429	0.411765	0.133333	0.666667	0.666667	0.5	1	1	1	0.777778	0.666667	0.142857
0.769231	0.636364	0.333333	0.923077	0.909091	0.75	1	1	1	1	1	0.666667
0.666667	0.545455	0.222222	1	1	1	1	1	1	1	1	1
0.666667	0.511628	0.0925926	0.222222	0.2	0	1	1	1	0.333333	0.333333	0
1	1	0.833333	0.2	0	0	0.625	0.4	0.333333	0.8	0.75	0.75
0.698113	0.532468	0.0365854	0.833333	0.714286	0.25	1	1	1	0.714286	0.6	0.5
0.833333	0.736842	0.35	0.8	0.666667	0.5	0.6	0.6	0	0.916667	0.846154	0.333333
0.634146	0.542857	0.155172	1	1	1	1	1	1	0.882353	0.75	0.333333
0.846154	0.652174	0.136364	0.12	0.0714286	0	1	1	1	0.888889	0.772727	0.375
0.75	0.592593	0.0666667	0.333333	0.307692	0.5	1	1	1	1	1	0.5
0.827586	0.692308	0.0294118	0.333333	0.2	0	1	1	1	1	1	0.25
0.684211	0.5	0.0769231	0.0909091	0	0	0.473684	0.4	0	0.2	0	0
0.818182	0.727273	0.307692	0.75	0.75	0	0.571429	0.571429	0	0.86	0.764706	0.1875
0.833333	0.714286	0.166667	0.0769231	0	0	0.0136986	0	0	0.777778	0.636364	0.1
0.615385	0.5	0.125	0.1	0	0	1	1	1	0.666667	0.621622	0.153846
1	1	1	1	1	1	0.333333	0.333333	0	0.75	0.625	0.25
0.897436	0.76087	0.0454546	0.923077	0.857143	0.5	0.666667	0.666667	0	0.6	0.6	0
0.615385	0.571429	0.222222	1	1	1	0.777778	0.8	0.333333	0.893617	0.821429	0.181818
0.0740741	0	0	0.734694	0.678571	0.25	0.125	0	0	0.659574	0.518519	0
0.933333	0.888889	0.4	0.823529	0.617647	0	0.1	0	0	0.0434783	0	0
0.791667	0.714286	0.111111	0.111111	0	0	1	1	1	0.857143	0.777778	0.2
0.875	0.648649	0.128205	0.6	0.428571	0	0.714286	0.625	0.2	0.815789	0.692308	0.222222
0.0707071	0.0454546	0	0.769231	0.625	0.333333	1	1	1	0.758621	0.65	0.272727
0.676923	0.583333	0.117647	0.103448	0.0555556	0	1	1	1	1	0.857143	0.666667
0.970588	0.947368	0.75	0.0714286	0.0588235	0	1	1	1	0.545455	0.5	0
1	1	0.142857	0.75	0.666667	0.5	1	1	1	0.938272	0.863636	0
0.84058	0.704545	0.12	0.0540541	0.047619	0	1	1	1	0.4	0.333333	0.333333
0.666667	0.666667	0.333333	0.0136986	0	0	0.541667	0.538462	0	0.64	0.444444	0.0555556
0.8	0.685714	0.107143	0.0136986	0	0	0.037037	0	0	1	1	0.5
0.571429	0.4	0.166667	0.333333	0.333333	0	1	1	1	0.672131	0.521739	0.09375
1	1	0.2	0.733333	0.666667	0.285714	1	1	1	0.4	0.333333	0.5
0.666667	0.5	0.0555556	0.2	0	0	0.75	0.75	0	1	1	0.769231
0.884615	0.666667	0.2	0.125	0	0	0.0588235	0.0454546	0	0.75	0.6	0.166667
0.933333	0.90625	0.666667	0.769231	0.625	0.333333	0.333333	0.333333	0	0.5	0.444444	0.125
0.615385	0.5	0.2	1	1	1	1	1	1	0.882353	0.809524	0.3
0.880952	0.777778	0.142857	0.25	0.190476	0	1	1	1	0.75	0.545455	0.111111
0.716981	0.541667	0.216216	0.030303	0	0	1	1	1	0.565217	0.5	0.153846
0.301887	0.166667	0	1	1	1	1	1	1	0.849057	0.741935	0.1
0.893617	0.742857	0.121212	0.8	0.666667	0.5	1	1	1	0.837209	0.72	0.0833333
0.928571	0.869565	0.142857	1	1	1	1	1	1	1	1	1
0.939394	0.9	0.333333	0.266667	0.222222	0.25	1	1	1	0.705882	0.545455	0
1	1	1	0.4	0.333333	0	0.6	0.6	0	0.518519	0.368421	0.0588235
0.805556	0.681818	0.0526316	0.285714	0.166667	0	1	1	1	0.111111	0	0
0.555556	0.384615	0.111111	0.869565	0.833333	0.5	1	1	1	0.666667	0.666667	0
0.810345	0.685714	0.125	0.384615	0.285714	0	1	1	1	0.894737	0.857143	0.4375
0.722222	0.608696	0.0833333	0.59375	0.513514	0	0.6	0.6	0	0.938776	0.821429	0.111111
0.666667	0.6	0.25	0.421053	0.307692	0.142857	1	1	1	0.222222	0.125	0
0.833333	0.636364	0.166667	0.125	0	0	0.333333	0	0	1	1	0.5
0.5	0.5	0.5	1	1	1	0.0227273	0	0	0.0645161	0	0
0.75	0.5	0.2	0.628571	0.611111	0	0.814815	0.8125	0.4	0.133333	0.0714286	0
1	0.866667	0.333333	1	1	1	0.4	0.4	0	0.588235	0.5	0.111111
0.857143	0.8	0.75	0.964286	0.933333	0.333333	1	1	1	0.868421	0.73913	0.2
0.964912	0.771429	0.111111	0.944444	0.9	0.4	1	1	1	0.222222	0.2	0.25
0.86	0.741935	0.0833333	1	1	1	1	1	1	0.965517	0.933333	0.142857
0.941176	0.9	0.428571	1	1	1	1	1	1	0.923077	0.782609	0.142857
0.649123	0.477273	0.0465116	1	1	1	1	1	1	1	0.8	0.5
0.0222222	0	0	0.923077	0.857143	0.5	0.333333	0.333333	0	0.956522	0.785714	0.1
0.82	0.648649	0.111111	0.0909091	0	0	0.777778	0.777778	0	1	1	0.5
0.772727	0.526316	0.214286	0.727273	0.625	0.5	1	1	0.5	0.5	0.25	0
0.72093	0.62963	0.111111	1	1	1	1	1	1	0.302326	0.21875	0.137931
0.785714	0.65	0.2	0.1	0	0	0.409091	0.285714	0	0.733333	0.6875	0.333333
0.85	0.555556	0.0666667	1	0.888889	0.25	0.418605	0.307692	0	1	0.666667	0.4
0.909091	0.833333	0.333333	0.9	0.8125	0.428571	1	1	1	0.857143	0.75	0.333333
0.595238	0.378378	0.104167	0.903226	0.777778	0.25	0.5	0.5	0	0.724138	0.512195	0.0384615
0.898551	0.795455	0.0714286	0.913043	0.83871	0.416667	0.142857	0.142857	0	0.913043	0.941176	0.727273
0.969231	0.891892	0.181818	0.910714	0.9	0.5	0.666667	0.666667	0	0.75	0.6	0.333333
0.846154	0.733333	0.142857	0.666667	0.625	0.6	1	1	1	0.857143	0.6	0.333333
0.941176	0.888889	0.25	0.027027	0	0	1	1	1	0.571429	0.4	0.25
0.85	0.714286	0.222222	0.818182	0.6	0.5	1	1	1	0.4	0.285714	0.25
0.869565	0.8125	0.2	1	1	1	0.352941	0.0952381	0	0.625	0.384615	0.0769231
0.947368	0.904762	0.375	0.4	0.285714	0.142857	1	1	1	0.533333	0.333333	0.142857
0.753247	0.645833	0.0666667	0.65	0.5	0.157895	0.142857	0.142857	0	0.916667	0.857143	0.666667
0.708861	0.603774	0.0740741	0.636364	0.538462	0.333333	0.333333	0.333333	0	0.888889	0.8	0.5
0.025974	0.0192308	0.0454546	0.875	0.8125	0.5	1	1	1	0.2	0.166667	0
0.6	0.466667	0.214286	0.733333	0.692308	0.7	0.333333	0	0	0.666667	0.666667	0.4
1	1	0.5	1	1	1	0.6	0.333333	0	0.0714286	0	0
0.934426	0.852941	0.0909091	1	1	1	0.0666667	0	0	0.955882	0.928571	0.363636
0.529412	0.5	0.3125	1	0.8	0.5	0.363636	0.153846	0	0.569231	0.418182	0.125
0.92973	0.869159	0.0714286	0.588235	0.588235	0.411765	0.555556	0.555556	0	0.931818	0.854167	0.166667
0.666667	0.444444	0.142857	1	1	1	1	1	1	0.0344828	0.0227273	0
0.851351	0.68	0.0740741	0.944444	0.894737	0.5	1	1	1	0.272727	0.166667	0
0.888889	0.764706	0.25	1	1	0.333333	0.777778	0.6	0	0.428571	0.333333	0.142857
0.877193	0.764706	0.0588235	0.981132	0.962963	0.25	0.931034	0.888889	0.6	1	1	1
0.675	0.463415	0.0677966	0.0609756	0.0327869	0	1	1	1	0.871795	0.73913	0.111111
0.947368	0.909091	0.75	0.761194	0.636364	0.235294	0.5	0.5	0	0.444444	0.333333	0.1
0.966667	0.882353	0.0833333	0.846154	0.647059	0.166667	1	1	1	0.8	0.666667	0.333333
0.727273	0.571429	0.4	0.75	0.6	0.333333	0.0136986	0	0	1	1	1
0.923077	0.777778	0.285714	0.159091	0.103448	0	1	1	1	1	1	1
0.818182	0.625	0.25	0.217391	0.166667	0.25	1	1	1	0.826087	0.733333	0.5
0.727273	0.615385	0.166667	0.8	0.8	0	0.857143	0.875	0.5	0.6	0.428571	0.166667
0.865385	0.793103	0.0714286	1	1	1	0.1	0	0	0.666667	0.555556	0.0526316
0.941176	0.833333	0.333333	1	1	1	1	1	1	0.875	0.666667	0.285714
0.772727	0.642857	0.125	0.666667	0.538462	0.105263	1	1	1	0.769231	0.651163	0.285714
0.923077	0.857143	0.5	0.6	0.5	0.25	1	1	1	0.814815	0.733333	0.125
0.969697	0.944444	0.25	0.421053	0.333333	0.166667	1	1	1	0.909091	0.75	0.5
0.714286	0.442105	0.06	1	1	1	1	1	1	0.956522	0.857143	0.111111
1	1	1	0.461538	0.363636	0.333333	1	1	1	0.636364	0.571429	0.142857
0.724138	0.578947	0.133333	0.176471	0.0769231	0	1	1	0.857143	0.857143	0.75	0.5
0.766667	0.619048	0.0882353	0.818182	0.8	0.5	0.0588235	0.0454546	0	0.764706	0.615385	0.142857
1	1	0.5	0.416667	0.2	0	1	1	1	0.789474	0.625	0.0909091
0.933333	0.583333	0.111111	1	1	1	1	1	1	0.428571	0.285714	0.142857
0.8	0.75	0.5	0.84	0.722222	0.363636	1	1	1	1	1	1
0.75	0.62069	0.107143	0.92	0.827586	0	0.25	0.222222	0	0.868852	0.767442	0.166667
0.952381	0.90566	0.769231	0.166667	0.166667	0	0.6	0.6	0	0.833333	0.75	0.25
0.6	0.375	0.142857	0.947368	0.851852	0.133333	0.166667	0.166667	0	0.333333	0.25	0
0.8	0.666667	0.333333	1	1	1	1	1	1	0.8	0.666667	0.25
0.933333	0.9	0.4	0.777778	0.857143	0.833333	1	1	1	0.941176	0.866667	0.153846
0.642857	0.454545	0.142857	0.333333	0	0	1	1	1	0.615385	0.571429	0.666667
0.896552	0.8125	0.2	0.2	0.166667	0.25	1	1	1	0.736842	0.636364	0.2
0.926829	0.826087	0.2	0.84375	0.736842	0.0833333	1	1	1	0.65	0.466667	0.2
0.853659	0.771429	0.28125	0.571429	0.5	0.5	0.647059	0.555556	0	0.6	0.375	0.166667
0.603774	0.404762	0.0740741	0.0666667	0	0	0.416667	0.307692	0	0.333333	0.333333	0
0.869565	0.8125	0.4	0.705882	0.692308	0.555556	0.555556	0.4	0	0.6	0.5	0.333333
0.866667	0.7	0.285714	0.727273	0.6	0.555556	0.2	0.2	0	0.888889	0.666667	0.111111
0.883721	0.827586	0.241379	1	1	1	0.285714	0.25	0.333333	0.723077	0.555556	0.136364
0.857143	0.75	0.666667	1	1	1	0.428571	0.375	0	0.75	0.6	0.333333
0.777778	0.625	0.09375	0.666667	0.5	0.5	1	1	1	0.0425532	0.04	0
0.932203	0.804878	0.2	0.96875	0.761905	0.25	0.294118	0.222222	0	0.0425532	0.04	0
1	0.888889	0.625	1	0.928571	0.666667	0.421053	0.307692	0.1	0.631579	0.481481	0.117647
0.96	0.933333	0.5	0.380952	0.307692	0.142857	1	1	1	1	1	1
0.6	0.428571	0.4	0.809524	0.722222	0.25	0.25	0.166667	0.142857	0.833333	0.833333	0.666667
0.581395	0.424242	0.173913	0.966102	0.935484	0.5	0.5	0.5	0.5	1	1	1
1	0.833333	0.666667	0.894737	0.875	0.75	0.538462	0.434783	0	0.685714	0.545455	0.153846
0.461538	0.352941	0.142857	0.727273	0.588235	0.416667	0.533333	0.363636	0.125	1	0.75	0.333333
0.947368	0.878788	0.125	0.8	0.666667	0.5	0.636364	0.5	0	0.4	0.333333	0.333333
1	1	0.222222	0.736842	0.705882	0.583333	0.84375	0.736842	0.0666667	0.4	0.25	0.166667
0.852941	0.756098	0.125	0.105263	0.0714286	0.125	0.894737	0.818182	0.333333	0.529412	0.5	0.285714
0.933333	0.833333	0.333333	0.0952381	0	0	1	1	1	0.272727	0.142857	0
0.8	0.684211	0.0833333	0.926829	0.76	0.142857	1	1	1	0.75	0.666667	0.666667
0.775	0.653846	0.3	0.952381	0.916667	0.4	1	1	1	1	1	1
0.769231	0.611111	0.2	1	1	1	1	1	1	0.869565	0.714286	0.4
1	1	0.6	0.571429	0.4	0.333333	1	1	1	0.79661	0.705882	0.1
1	0.97561	0.333333	1	1	1	0.0909091	0	0	1	1	1
0.653846	0.380952	0.0625	1	1	1	0.0909091	0	0	1	0.666667	0.333333
0.789474	0.538462	0.0526316	1	1	1	1	1	1	0.9	0.833333	0.25
0.0476191	0	0	1	1	1	1	1	1	0.833333	0.75	0.5
0.8	0.666667	0.166667	0.956522	0.928571	0.75	1	1	1	0.842105	0.75	0.2
0.875	0.818182	0.294118	0.0416667	0	0	1	1	1	0.0909091	0	0
0.0238095	0	0	0.53125	0.4	0.142857	1	1	1	0.692308	0.625	0.333333
0.918919	0.782609	0.2	0.285714	0.25	0	1	1	1	1	1	1
0.743902	0.62069	0.130435	0.117647	0.0909091	0	0.896552	0.875	0.714286	1	1	1
1	1	0.5	0.578947	0.533333	0.35	0.0204082	0	0	0.9	0.756757	0.181818
0.791667	0.705882	0.25	1	1	1	1	1	1	0.961538	0.883333	0.333333
0.519231	0.372093	0.054054	1	1	0.666667	1	1	1	0.857143	0.722222	0.0833333
0.912281	0.787879	0.142857	0.6	0.333333	0	1	1	1	0.818182	0.4	0
0.913333	0.802326	0.105263	0.96	0.928571	0.6	1	1	1	1	1	1
0.883721	0.730769	0.0909091	0.87931	0.818182	0.166667	1	1	1	0.0833333	0	0
0.928571	0.789474	0.363636	0.785714	0.625	0.142857	1	1	1	0.9	0.714286	0.4
0.659574	0.486486	0.142857	1	1	1	0.972973	0.965517	0.933333	0.75	0.454545	0
1	1	0.571429	0.666667	0.5	0.333333	1	1	1	0.0833333	0	0
0.731707	0.586207	0.166667	0.166667	0	0	0.121212	0.105263	0	1	1	1
0.75	0.625	0.5	0.983051	0.966667	0.5	0.121212	0.105263	0	0.909091	0.714286	0.666667
1	1	0.428571	1	1	1	1	1	1	0.8	0.666667	0.25
1	1	0.333333	0.222222	0.142857	0.0833333	1	1	1	0.869565	0.8	0.222222
0.703704	0.5	0.0961538	1	1	1	1	1	1	0.8	0.666667	0.166667
0.8	0.666667	0.222222	0.4	0.230769	0.0555556	1	1	1	0.25641	0.151515	0.03125
0.704918	0.576271	0.266667	1	1	1	1	1	1	0.47619	0.357143	0
0.875	0.846154	0.4	1	1	1	1	1	1	1	1	0.5
0.837209	0.730769	0.0526316	0.214286	0.166667	0	0.5625	0.5625	0.2	0.875	0.777778	0.2
0.766667	0.56	0.208333	0.142857	0.111111	0	1	1	1	0.888889	0.806452	0.181818
0.9875	0.976744	0.555556	0.222222	0.235294	0.25	1	0.95	0.666667	0.75	0.666667	0.666667
0.934211	0.886364	0.388889	1	1	1	1	1	1	0.966387	0.951613	0.3
1	0.833333	0.5	0.666667	0.5	0.333333	1	1	1	0.857143	0.75	0.5
0.0731707	0.0606061	0	1	1	1	1	1	0.882353	0.888889	0.8	0.5
0.487805	0.333333	0.0833333	1	1	1	0.0704225	0.0416667	0	0.5	0.5	0.75
0.97561	0.833333	0.111111	0.5	0.333333	0	1	1	1	0.428571	0.25	0
1	0.933333	0.666667	1	1	1	0.0153846	0	0	0.952381	0.909091	0.333333
0.0344828	0	0	0.461538	0.3	0.2	0.888889	0.833333	0.5	1	1	1
0.928571	0.722222	0.142857	0.25	0.2	0	0.708333	0.684211	0.538462	0.555556	0.5	0.166667
0.666667	0.516129	0.04	0.543478	0.325	0.0833333	0.0740741	0	0	0.681818	0.733333	0.545455
0.782609	0.666667	0.1	0.333333	0.25	0.333333	1	1	1	0.909091	0.714286	0.333333
0.428571	0.35	0.0952381	0.666667	0.5	0.5	1	1	1	0.809524	0.75	0.222222
0.827586	0.823529	0.5	0.970588	0.894737	0.4	1	1	1	1	1	1
0.6	0.428571	0.0909091	0.925926	0.892857	0.111111	1	1	0.727273	0.647059	0.571429	0.357143
1	1	0.5	0.5	0.315789	0.0526316	1	1	1	0.77551	0.642857	0
0.961538	0.866667	0.4	0.96875	0.75	0.0714286	1	1	1	1	1	1
0.777778	0.5625	0.0909091	0.893617	0.793103	0.333333	1	1	1	0.69697	0.5	0.105263
0.781818	0.647059	0.25	0.7	0.571429	0.25	1	1	1	0.779661	0.638889	0.181818
0.892857	0.764706	0.333333	0.333333	0	0	0.176471	0.0769231	0	0.101695	0.0857143	0.1
0.875	0.793103	0.217391	1	1	1	0.416667	0.2	0	0.8	0.666667	0.5
0.871795	0.724138	0.16	0.125	0	0	0.428571	0.571429	0.777778	1	1	1
0.666667	0.571429	0.125	0.703704	0.457143	0.207547	1	1	1	1	1	0.5
0.933333	0.875	0.5	0.2	0	0	1	1	1	0.883721	0.8	0.1
0.923077	0.791667	0.125	1	1	1	0.884615	0.888889	0.818182	0.666667	0.463415	0.0625
0.787879	0.666667	0.0714286	1	1	1	0.94	0.896552	0.0909091	0.947368	0.818182	0.142857
0.917808	0.791667	0.15	0.888889	0.8	0.666667	0.5	0.5	0.333333	1	0.941176	0.5
0.619048	0.421053	0.157895	0.75	0.75	0	1	1	1	0.947368	0.818182	0.25
0.541667	0.380952	0.190476	1	1	1	1	1	1	0.901961	0.813953	0.0952381
0.818182	0.76087	0.148148	0.166667	0.0615385	0.00694444	1	1	1	0.111111	0	0
1	1	0.25	0.666667	0.666667	0	1	1	1	0.846154	0.666667	0.166667
0.777778	0.674419	0.03125	0.571429	0.433333	0	0.5	0.428571	0.2	1	1	1
0.9	0.84	0.227273	0.903226	0.823529	0.5	0.25	0.25	0.5	1	1	1
1	1	0.666667	0.037037	0	0	1	1	1	0.545455	0.571429	0
0.961538	0.882353	0.333333	0.818182	0.75	0.333333	1	1	1	1	1	1
0.75	0.608696	0.28	0.967033	0.93617	0	0.6	0.333333	0	1	1	1
0.78125	0.631579	0.142857	0.939394	0.941176	0.5	1	1	0.777778	1	1	1
1	1	1	1	1	1	1	1	1	1	1	1
0.827586	0.695652	0.25	0.695652	0.607143	0.222222	1	1	1	1	1	1
0.6875	0.541667	0.0952381	0.866667	0.7	0.111111	1	1	1	1	1	1
0.791667	0.529412	0.111111	0.617647	0.485714	0.108696	1	1	1	1	1	1
0.909091	0.772727	0.421053	1	1	1	0.0357143	0	0	1	1	1
0.756098	0.585366	0.04	1	1	1	1	1	1	0.666667	0.666667	0
0.88	0.785714	0.2	0.869565	0.785714	0.5	1	1	1	1	1	1
0.80303	0.666667	0.117647	1	1	1	1	1	1	0.857143	0.75	0.5
0.8125	0.75	0.266667	0.416667	0.333333	0.2	0.409091	0.235294	0	0.666667	0.666667	0
0.921053	0.795455	0.0666667	0.75	0.75	0.5	1	1	1	1	1	1
0.695652	0.6	0.0833333	1	1	1	1	1	1	1	1	1
0.47619	0.357143	0.125	0.916667	0.8125	0.3	0.966102	0.90625	0.4	0.666667	0.666667	0
0.57971	0.396552	0.113208	0.75	0.75	0	1	1	1	1	1	1
0.88	0.733333	0.0833333	1	1	1	1	1	0.846154	0.666667	0.666667	0
0.871795	0.770833	0.12	1	1	1	1	1	1	0.333333	0.333333	0
0.85	0.686275	0.111111	0.545455	0.5	0.333333	1	1	1	1	1	1
1	1	1	1	1	1	1	1	1	1	1	1
0.6875	0.608696	0.1	1	1	1	1	1	1	1	1	1
0.857143	0.818182	0.555556	1	1	1	0.0952381	0	0	0.857143	0.75	0.5
0.9	0.857143	0.625	1	1	1	1	1	0.75	1	1	1
0.904762	0.8	0.217391	1	1	1	1	1	1	1	1	1
0.494624	0.337209	0.0243902	1	1	1	1	1	1	1	1	0.5
1	1	0.6	0.5	0.5	0.25	1	1	1	1	1	1
0.857143	0.777778	0.227273	0.8	0.666667	0.142857	1	1	1	1	1	1
0.95	0.904762	0.5	0.263158	0.166667	0	1	1	1	0.666667	0.466667	0.25
0.866667	0.764706	0.2	0.111111	0.0909091	0	1	1	1	0.846154	0.636364	0.294118
0.941176	0.928571	0.888889	0.470588	0.285714	0.0666667	1	1	1	0.738095	0.708333	0.416667
0.727273	0.625	0.428571	1	1	1	1	1	1	0.375	0.2	0
0.894737	0.75	0.428571	1	0.916667	0.666667	0.0416667	0	0	0.470588	0.363636	0
0.76087	0.636364	0.142857	0.0833333	0	0	1	1	1	0.571429	0.444444	0
0.611111	0.541667	0.1875	0.571429	0.4	0.25	1	1	1	0.888889	0.875	0.833333
0.857143	0.75	0.1	0.55	0.470588	0.266667	1	1	1	0.6	0.666667	0
0.92	0.75	0.176471	0.774194	0.681818	0.428571	1	1	1	0.744444	0.553846	0.0434783
0.483871	0.347826	0.12	0.545455	0.346154	0.0645161	1	1	1	0.666667	0.5	0.5
0.931034	0.85	0.0909091	1	1	0.666667	0.777778	0.785714	0.8	0.545455	0.25	0.2
0.898551	0.815789	0.0769231	0.914894	0.92	0.428571	1	1	1	0.75	0.6	0.5
0.88	0.823529	0.238095	1	0.954545	0.333333	1	1	1	1	0.777778	0.25
0.710526	0.592593	0.105263	0.96	0.928571	0.666667	1	1	1	1	1	0.333333
0.84	0.631579	0.125	0.923077	0.777778	0.6	1	1	1	0.1	0.0588235	0
1	0.944444	0.25	1	1	0.333333	1	1	1	0.736842	0.636364	0.25
0.788462	0.636364	0.1875	1	1	1	1	1	1	0.826087	0.705882	0.454545
0.971429	0.906667	0.0625	0.857143	0.8	0.75	0.9	0.885714	0.533333	0.674419	0.592593	0.3
0.72973	0.689655	0.129032	0.857143	0.7	0.5	1	1	1	1	1	1
0.815789	0.666667	0.1875	1	1	1	1	1	0.833333	0.857143	0.692308	0.166667
0.612903	0.55	0.333333	0.9875	0.893617	0.05	1	1	1	0.926829	0.826087	0.2
0.823529	0.769231	0.444444	0.285714	0	0	1	1	1	0.888889	0.8	0.333333
0.6	0.533333	0.375	1	1	1	1	1	1	1	1	1
0.709677	0.625	0.105263	1	1	1	1	1	1	1	0.833333	0.5
0.681818	0.5	0.2	0.840909	0.666667	0.133333	1	1	1	0.8	0.578947	0.2
0.714286	0.5	0.0967742	0.139535	0.121212	0	1	1	1	1	1	1
0.882353	0.833333	0.625	0.761194	0.615385	0.263158	1	1	1	0.848485	0.736842	0.142857
0.754717	0.612245	0.0754717	0.4375	0.285714	0.166667	1	1	1	0.864865	0.75	0.176471
0.678571	0.565217	0.0869565	0.97561	0.913043	0.333333	1	1	1	1	1	1
0.542857	0.37037	0.0555556	1	1	1	1	1	1	0.818182	0.75	0.5
0.72	0.578947	0.333333	0.935065	0.857143	0.125	1	1	1	0.764706	0.724138	0.5
0.909091	0.833333	0.25	0.4	0.25	0.142857	1	1	1	0.906977	0.869565	0.5
0.904762	0.5625	0.0909091	1	1	1	1	1	1	1	0.857143	0.5
0.779661	0.638889	0.181818	0.909091	0.857143	0.428571	1	1	1	0.888889	0.809524	0.125
0.101695	0.0857143	0.1	0.714286	0.625	0.2	1	1	1	0.25	0.25	0
0.951613	0.911765	0.111111	0.6	0.5	0.333333	1	1	1	0.967742	0.882353	0.166667
0.529412	0.454545	0	0.272727	0.142857	0	1	1	1	0.152174	0.0689655	0
1	0.9	0.666667	0.833333	0.714286	0.25	1	1	1	1	0.8	0.5
0.368421	0.307692	0	0.333333	0.2	0	1	1	1	0.9	0.9	0.25
0.742857	0.619048	0.111111	0.0909091	0	0	1	1	1	0.529412	0.5	0.454545
0.740741	0.571429	0.117647	0.538462	0.428571	0	1	1	1	0.902439	0.857143	0.285714
0.88	0.777778	0.333333	0.666667	0.666667	0	0.958333	0.97561	0.846154	0.681818	0.5	0.25
1	0.909091	0.1	0.111111	0.0545455	0	1	1	1	0.666667	0.5	0.5
0.818182	0.621622	0.121951	0.444444	0.363636	0.128571	1	1	1	0.756757	0.583333	0.166667
0.566667	0.48	0.25	0.190476	0.173913	0.5	1	0.95	0.571429	1	1	1
1	1	0.25	1	1	0.75	1	1	1	0.0512821	0.015873	0
0.697674	0.515152	0.0769231	0.666667	0.571429	0.5	0.981818	0.965517	0.727273	0.182171	0.131387	0
0.76087	0.571429	0.0357143	0.576923	0.466667	0	1	1	1	0.333333	0.333333	0
0.903226	0.75	0.111111	0.8	0.666667	0.25	1	1	1	0.545455	0.473684	0
0.76	0.540541	0.117647	0.545455	0.333333	0.142857	1	1	0.166667	0.666667	0.5	0.5
0.8	0.6875	0.166667	0.142857	0	0	1	1	1	0.8	0.642857	0
0.857143	0.666667	0.153846	1	1	1	1	1	1	0.935065	0.734694	0.0769231
0.787879	0.73913	0.2	0.181818	0	0	1	1	1	0.15	0.0740741	0
0.774194	0.653846	0.26087	0.8	0.666667	0.5	1	1	1	0.585366	0.407407	0
0.796296	0.638889	0.125	0.75	0.6	0.2	1	1	1	0.0238095	0	0
0.957746	0.76087	0.0909091	0.5	0.333333	0	1	1	1	0.333333	0.333333	0
0.583333	0.52381	0.133333	0.666667	0.352941	0.0769231	1	1	1	0.285714	0.25	0
0.842105	0.702703	0.1	0.96	0.8	0.166667	1	1	1	0.333333	0.25	0.25
0.896552	0.863636	0.25	0.8	0.857143	0.777778	0.961538	0.969697	0.849057	1	1	1
0.015873	0	0	0.769231	0.714286	0.5	1	1	1	0.944444	0.9	0.111111
0.814286	0.695652	0.037037	1	1	1	1	1	1	1	1	1
0.576923	0.521739	0.238095	0.8	0.75	0.666667	1	1	1	0.934426	0.815789	0.214286
0.684211	0.642857	0.181818	0.960784	0.962963	0.4	1	1	1	0.105263	0.0967742	0
0.857143	0.8125	0.133333	0.891892	0.84	0.352941	1	1	1	0.777778	0.636364	0.125
0.736842	0.466667	0.25	0.758621	0.611111	0.111111	1	1	1	0.9375	0.9375	0.25
0.943662	0.878049	0.117647	0.666667	0.5	0.5	1	1	1	0.857143	0.75	0.5
0.866667	0.727273	0.25	0.857143	0.6	0.333333	0.333333	0.333333	0	1	1	0.25
0.909091	0.666667	0.4	0.857143	0.75	0.5	1	1	1	1	1	1
0.833333	0.8	0.285714	0.4	0.222222	0.111111	1	1	0.986207	0.9375	0.882353	0.2
0.857143	0.692308	0.2	0.888889	0.8	0.5	1	1	1	1	1	1
0.742857	0.561404	0.119048	1	1	1	1	1	1	0.888889	0.857143	0.5
0.0140845	0	0	1	1	0.333333	0.770833	0.787879	0.130435	1	1	1
0.758621	0.541667	0.142857	0.911765	0.815789	0.0714286	1	1	1	0.920635	0.842105	0.142857
0.651163	0.473684	0.151515	0.769231	0.625	0.333333	1	1	1	0.6	0.428571	0
0.948718	0.916667	0.375	0.969697	0.944444	0.625	0.846154	0.714286	0.333333	1	1	0.5
0.952381	0.909091	0.333333	0.6	0.333333	0	1	1	1	0.111111	0	0
0.894737	0.818182	0.111111	0.6875	0.5	0.1875	1	1	1	1	1	1
0.911111	0.814815	0.444444	1	1	1	1	1	1	0.947368	0.9	0.25
0.512195	0.368421	0.16129	0.551724	0.444444	0	1	1	0.818182	0.105263	0.0769231	0
0.862069	0.761905	0.4375	1	1	1	0.891892	0.894737	0.666667	1	1	1
0.708333	0.611111	0.5	0.636364	0.285714	0	1	1	1	1	1	1
0.866667	0.736842	0.153846	0.857143	0.75	0.166667	0.882353	0.870968	0.583333	0.96875	0.894737	0.666667
0.95082	0.894737	0.142857	0.833333	0.777778	0.222222	1	1	1	1	0.8	0.333333
0.795455	0.666667	0.0740741	0.575758	0.5	0.416667	1	1	1	0.954545	0.905172	0.0588235
0.952381	0.6875	0.285714	0.5	0.4	0.25	1	1	0.966667	0.666667	0.5	0.5
0.931507	0.795455	0.0909091	0.727273	0.666667	0.5	1	1	1	0.810345	0.702703	0.142857
0.909091	0.833333	0.5	1	1	1	1	1	1	0.933333	0.875	0.333333
1	1	0.333333	0.857143	0.647059	0.545455	1	1	1	1	1	0.666667
0.926829	0.863636	0.4	1	1	1	1	1	1	1	1	1
0.933333	0.875	0.5	0.526316	0.454545	0.5	1	1	1	1	0.777778	0.4
0.384615	0.428571	0.285714	1	1	1	1	1	1	0.85	0.833333	0.571429
0.774194	0.583333	0.0882353	0.987654	0.97561	0.2	1	1	1	0.807692	0.666667	0.25
0.630435	0.483871	0.0952381	0.857143	0.75	0.5	1	1	1	0.0384615	0	0
0.861111	0.818182	0.15	0.92	0.851852	0.2	1	1	1	0.705882	0.666667	0.454545
0.729167	0.533333	0.118644	0.869565	0.8	0.5	1	1	1	0.136364	0.0526316	0
0.5	0.333333	0.1	1	1	1	0.88	0.875	0.5	1	1	1
1	0.875	0.333333	0.909091	0.842105	0.222222	0.454545	0.333333	0	0.04	0	0
0.948276	0.903226	0.4	0.833333	0.714286	0.375	1	1	1	0.375	0.230769	0.0909091
0.689655	0.526316	0.111111	0.954545	0.916667	0.666667	1	1	1	0.8	0.75	0.636364
0.8	0.6	0.147059	0.666667	0.5	0.5	1	1	1	0.416667	0.333333	0
0.8	0.65	0.263158	0.1875	0.0833333	0	1	1	1	0.363636	0.266667	0.25
0.717647	0.545455	0.0533333	0.25	0.222222	0.25	1	1	1	0.166667	0.0909091	0
0.545455	0.428571	0.2	0.857143	0.875	0.6	1	1	1	1	1	1
0.75	0.5	0.166667	0.944444	0.909091	0.4	1	1	1	0.794872	0.653846	0.0833333
0.782609	0.65	0.157895	0.5	0.333333	0.5	1	1	1	0.933333	0.875	0.333333
0.714286	0.62963	0.148148	0.886364	0.857143	0.454545	1	1	1	1	1	1
0.727273	0.62069	0.0952381	0.941176	0.888889	0.333333	1	1	1	0.923077	0.777778	0.5
0.972973	0.947368	0.5	0.972222	0.947368	0.4	1	1	1	0.266667	0.173913	0.125
0.9	0.826087	0.0666667	0.9375	0.833333	0.166667	1	1	1	1	1	1
0.884615	0.8	0.2	0.588235	0.4	0	1	1	1	1	1	0.5
0.766667	0.65	0.0967742	0.202703	0.142857	0	0.117647	0.1	0	0.4	0.333333	0.333333
0.833333	0.6875	0.272727	0.363636	0.294118	0.05	0.133333	0	0	0.666667	0.5	0
0.73913	0.555556	0.214286	0.8	0.6	0.5	1	1	1	0.166667	0.142857	0.333333
0.894737	0.772727	0.166667	0.781818	0.647059	0.25	1	1	1	1	1	1
0.897436	0.8	0.125	0.142857	0.111111	0	1	1	1	0.5	0.333333	0.5
0.73913	0.5625	0.153846	0.769231	0.714286	0.5	1	1	1	0.5	0.4	0
0.895522	0.815789	0.0588235	0.971429	0.952381	0.8	1	1	1	0.843137	0.709677	0.25
0.0149254	0	0	1	1	1	1	1	1	0.666667	0.458333	0.0909091
0.869565	0.655172	0.2	0.952381	0.909091	0.333333	1	1	1	0.666667	0.5	0.5
0.790698	0.589744	0.195652	0.384615	0.357143	0	1	1	1	1	1	1
0.833333	0.684211	0.153846	1	0.666667	0.5	1	1	1	1	0.75	0.5
0.793103	0.65	0.222222	1	1	1	1	1	1	1	1	0.333333
0.8	0.714286	0.5	0.916667	0.846154	0.2	1	1	1	1	1	1
0.592593	0.327586	0.0545455	0.315789	0.269231	0	1	1	1	1	0.909091	0.25
0.95	0.84	0.428571	1	1	1	1	1	1	0.857143	0.761905	0.333333
0.8	0.6875	0.285714	0.666667	0.5	0.5	1	1	1	0.72	0.588235	0.285714
0.90566	0.78125	0.133333	0.4	0.375	0	0.545455	0.384615	0.16129	0.833333	0.714286	0.0645161
0.777778	0.666667	0.384615	0.984375	0.954545	0.285714	1	1	1	0.877778	0.758065	0.125
0.608696	0.368421	0.0714286	0.96	0.923077	0.5	1	1	0.555556	0.840909	0.730769	0.285714
0.916667	0.857143	0.666667	0.428571	0.2	0	0.952381	0.952381	0.333333	0.142857	0	0
0.888889	0.8	0.333333	0.952381	0.882353	0.111111	1	1	1	0.8	0.666667	0.5
0.777778	0.692308	0.3	0.965517	0.933333	0.5	1	1	1	0.166667	0	0
0.928571	0.928571	0.5	0.333333	0.25	0.333333	1	1	1	0.701754	0.675676	0.25
0.962963	0.866667	0.25	0.5	0.5	0.5	1	1	1	0.884615	0.777778	0.444444
0.78125	0.571429	0.115385	1	1	1	0.111111	0	0	1	1	1
0.842857	0.76087	0.27027	0.933333	0.818182	0.428571	0.375	0.166667	0	0.7375	0.507246	0.0229008
0.769231	0.6	0.363636	0.894737	0.8125	0.222222	1	1	1	0.870968	0.725	0.142857
0.875	0.76	0.05	0.695652	0.548387	0.136364	0.545455	0.538462	0.25	0.727273	0.666667	0.333333
0.666667	0.52381	0.166667	0.75	0.545455	0.0909091	1	1	1	0.91866	0.849558	0.0526316
0.877551	0.75	0.125	0.8	0.666667	0.5	1	0.978723	0.625	0.777778	0.636364	0.25
0.894737	0.756757	0.222222	0.684211	0.588235	0.444444	1	1	1	0.363636	0.142857	0
0.815789	0.666667	0.0909091	0.892857	0.714286	0.0666667	0.914286	0.888889	0.5	0.2	0.142857	0
0.575	0.464286	0.105263	0.72093	0.653846	0.4	1	1	1	0.0952381	0.0666667	0
0.677966	0.52381	0.0740741	0.5	0.5	0	1	1	1	0.875	0.777778	0.333333
0.545455	0.428571	0.25	1	1	0.666667	1	1	1	0.666667	0.4	0.2
1	1	0.75	0.8	0.571429	0.2	0.977273	0.969697	0.6875	0.352941	0.294118	0.285714
0.897959	0.814815	0.111111	0.96	0.923077	0.5	0.176471	0.105263	0	0.541667	0.444444	0.272727
0.8125	0.645161	0.0909091	1	0.941176	0.6	0.162791	0.114286	0	0.0333333	0	0
0.692308	0.625	0.333333	0.166667	0.0454545	0	1	1	1	0.8	0.666667	0.333333
0.923077	0.75	0.5	0.0909091	0	0	1	1	1	0.466667	0.272727	0
0.816901	0.690909	0.0526316	1	0.8125	0.25	1	1	0.809524	0.972973	0.952381	0.6
0.864865	0.761905	0.166667	1	1	1	0.5	0.357143	0.25	1	1	1
0.92	0.866667	0.153846	0.961538	0.866667	0.4	1	1	1	0.833333	0.75	0.5
0.791667	0.705882	0.25	0.909091	0.714286	0.2	1	1	1	1	0.8	0.75
0.823529	0.727273	0.4	0.933333	0.888889	0.75	1	1	0.666667	0.857143	0.8	0.666667
0.666667	0.666667	0.333333	0.857143	0.777778	0.5	1	1	1	0.891892	0.772727	0.375
0.941176	0.6875	0.285714	0.222222	0.142857	0.2	1	1	0.7	0.714286	0.714286	0
0.857143	0.826087	0.416667	0.3	0.25	0.333333	0.333333	0	0	0.8	0.666667	0.333333
0.666667	0.533333	0.142857	0.962264	0.870968	0.3	1	1	1	0.953488	0.92	0.5
0.823529	0.727273	0.5	1	1	0.166667	1	1	1	0.833333	0.6	0.285714
0.947368	0.782609	0.166667	0.914894	0.814815	0.181818	0.916667	0.933333	0.428571	0.4	0.333333	0.333333
0.75	0.636364	0.315789	1	1	1	1	1	1	0.724138	0.666667	0.235294
0.625	0.5	0.153846	0.6	0.5	0.25	0.5	0.3	0	1	0.75	0.666667
0.638298	0.59375	0.103448	0.913043	0.8125	0.3	1	1	1	0.571429	0.4	0.2
0.933333	0.7	0.375	0.266667	0.222222	0.333333	0.7	0.666667	0.25	0.909091	0.833333	0.166667
0.816327	0.666667	0.0952381	0.666667	0.666667	0.5	0.25	0.2	0.333333	0.830508	0.735294	0.166667
0.533333	0.416667	0.208333	0.466667	0.392857	0.241379	0.714286	0.625	0.2	1	1	0.5
0.714286	0.6	0.0909091	0.909091	0.714286	0.333333	1	1	1	0.222222	0.2	0
0.96875	0.705882	0.3	0.909091	0.714286	0.333333	0.52381	0.454545	0	1	1	0.333333
1	0.888889	0.333333	0.444444	0.4	0	0.333333	0	0	0.6	0.533333	0.0909091
0.868421	0.633333	0.294118	1	1	1	1	1	1	0.916667	0.857143	0.333333
0.71831	0.636364	0.102941	0.8	0.666667	0.222222	1	1	1	0.6	0.375	0.2
0.849057	0.806452	0.142857	0.95	0.8	0.416667	1	1	1	0.952381	0.909091	0.5
0.985507	0.971429	0.166667	0.6875	0.538462	0.193548	0.5	0.2	0	0.909091	0.833333	0.333333
0.898876	0.84	0.266667	0.869565	0.709677	0.1875	0.333333	0.333333	0	0.857143	0.6	0.1
0.866667	0.75	0.272727	1	1	1	0.52	0.357143	0	0.851852	0.666667	0.117647
0.560976	0.486486	0.234043	0.769231	0.625	0.0666667	0.333333	0	0	0.695652	0.6	0.222222
0.916667	0.823529	0.25	0.866667	0.777778	0.25	1	1	1	0.736842	0.5	0.2
0.578947	0.428571	0.190476	0.96	0.923077	0.142857	1	1	1	1	1	1
0.674419	0.586207	0.25	1	1	1	1	1	1	0.666667	0.5	0.25
0.655172	0.5	0.0967742	1	1	0.5	0.454545	0.142857	0	0.809524	0.6875	0.4
0.711538	0.605263	0.0588235	1	0.969697	0.111111	1	1	1	0.25	0	0
0.558824	0.4375	0.0909091	0.8125	0.583333	0.222222	0.636364	0.636364	0	0.96	0.947368	0.25
0.810811	0.689655	0.142857	1	1	1	0.142857	0	0	0.6	0.333333	0
0.735294	0.596154	0.132075	0.666667	0.5	0.142857	0.5	0.5	0	1	1	1
0.69697	0.607143	0.233333	0.814815	0.733333	0.142857	0.6	0.333333	0	0.928571	0.888889	0.6
0.948718	0.88	0.555556	0.75	0.6	0.75	1	1	1	1	1	1
0.847458	0.763158	0.0740741	0.888889	0.8125	0.285714	1	1	1	0.75	0.333333	0
0.785714	0.44	0.0666667	0.892857	0.764706	0.181818	0.214286	0.214286	0	0.970588	0.818182	0.444444
0.958333	0.9375	0.444444	0.714286	0.5	0.25	1	1	1	0.703704	0.666667	0.333333
0.692308	0.529412	0.25	0.96875	0.944444	0.75	0.714286	0.5	0	0.7	0.459459	0.153846
0.888889	0.6	0.0476191	0.277778	0.230769	0.125	0.545455	0.545455	0.5	0.6	0.5	0.5
0.8	0.833333	0.75	0.285714	0.25	0	0.909091	0.909091	0.333333	0.75	0.866667	0.571429
1	1	1	0.666667	0.5	0.5	0.304348	0.25	0	1	1	1
0.708333	0.555556	0.181818	0.857143	0.75	0.5	1	1	1	0.75	0.6	0.5
0.9	0.692308	0.166667	0.75	0.666667	0.333333	0.6	0.6	0.5	0.75	0.666667	0.0144928
0.851351	0.711111	0.0625	0.94	0.892857	0.333333	1	1	0.818182	0.714286	0.625	0.25
0.84	0.733333	0.142857	0.583333	0.444444	0	0.37931	0.176471	0	0.8	0.75	0.6
0.0952381	0	0	0.882353	0.769231	0.571429	0.0769231	0	0	0.214286	0.1	0
0.647059	0.636364	0.3	1	1	1	0.714286	0.5	0	1	1	0.5
0.928571	0.888889	0.333333	0.913043	0.8125	0.5	0.954545	0.958333	0.333333	1	1	0.5
0.931373	0.859649	0.25	0.333333	0	0	1	1	1	0.666667	0.666667	0.2
0.769231	0.555556	0.2	0.933333	0.875	0.333333	0.333333	0	0	0.952381	0.888889	0.583333
0.814815	0.705882	0.4	0.333333	0.2	0	0.428571	0.25	0	0.04	0	0
0.909091	0.833333	0.5	0.913043	0.793103	0.3	0.012987	0	0	0.923077	0.6	0.166667
0.923077	0.75	0.333333	0.0891089	0.0882353	0.0238095	0.4	0.4	0	0.72	0.65	0.5
1	1	0.5	0.666667	0.52381	0.0606061	0.73913	0.666667	0	0.952381	0.846154	0.5
0.764706	0.615385	0.0384615	0.75	0.666667	0.2	0.333333	0	0	0.842105	0.727273	0.142857
0.611111	0.4375	0.0666667	1	1	1	1	1	1	0.55	0.392857	0.0769231
0.756757	0.657143	0.122449	1	1	0.25	1	1	1	0.827586	0.764706	0.4
0.0740741	0	0	0.75	0.625	0.6	0.882353	0.777778	0	0.136364	0.0769231	0
0.875	0.631579	0.294118	1	1	1	1	1	1	0.214286	0.125	0
0.933333	0.851852	0.1875	1	0.75	0.5	0.305556	0.136364	0	0.555556	0.36	0.181818
0.923077	0.75	0.333333	1	1	0.571429	1	1	0.6	0.857143	0.75	0.666667
0.931818	0.84	0.0833333	1	1	0.666667	1	1	1	1	1	0.5
0.818182	0.666667	0.125	0.181818	0	0	1	1	1	0.785714	0.7	0.444444
0.9	0.818182	0.1	1	1	1	1	1	1	0.833333	0.625	0.142857
0.833333	0.785714	0	1	1	1	1	1	1	0.952381	0.769231	0.25
0.921053	0.875	0	1	1	1	1	1	1	1	1	0.666667
0.0555556	0.0526316	0	0.666667	0.5	0.5	0.272727	0.142857	0	1	1	0.5
0.522727	0.439024	0.212121	1	0.666667	0.333333	0.454545	0.285714	0	1	1	1
0.516129	0.32	0.0454546	0.933333	0.903226	0.25	1	1	1	1	1	1
0.8125	0.6875	0.123077	1	1	1	0.9	0.944444	0.857143	1	1	1
0.75	0.538462	0.0625	0.688312	0.465517	0.0833333	1	1	1	0.5	0.5	0
0.8	0.615385	0.166667	0.025974	0	0	1	1	1	1	1	0.5
0.8125	0.8125	0.5	0.933333	0.888889	0.5	1	1	1	0.913043	0.785714	0.133333
0.821429	0.7	0.173913	0.666667	0.428571	0.25	0.5	0.5	0.5	0.9	0.818182	0.333333
0.925	0.863636	0.125	0.166667	0	0	1	1	1	0.3	0.230769	0.25
0.5	0.297872	0.0606061	0.9	0.625	0.285714	1	1	1	0.965517	0.941176	0.5
1	1	1	0.875	0.695652	0.230769	0.809524	0.846154	0.9	1	1	0.5
0.666667	0.392857	0.238095	0.142857	0	0	1	1	1	0.914286	0.730769	0.235294
0.631579	0.5	0.0769231	0.857143	0.545455	0.142857	1	1	1	0.5	0.333333	0.333333
0.9	0.833333	0.2	1	1	1	1	1	1	0.745098	0.633333	0.0909091
0.8125	0.675676	0.3	0.375	0.272727	0.2	1	1	1	0.65	0.470588	0.2
0.75	0.529412	0.111111	0.902439	0.846154	0.363636	1	1	1	0.75	0.75	0.5
0.823529	0.685185	0.0594059	0.666667	0.444444	0.25	1	1	1	0.666667	0.545455	0.2
0.829787	0.685714	0.155556	0.666667	0.6	0.25	1	1	1	1	1	1
0.666667	0.553191	0.1	0.4	0.333333	0.25	1	1	1	0.769231	0.625	0.111111
0.010101	0	0	0.545455	0.5	0	1	1	1	0.785714	0.621622	0.15
0.74359	0.615385	0.214286	1	1	1	1	1	1	0.661017	0.555556	0.125
0.833333	0.692308	0.2	0.891892	0.733333	0.105263	0.545455	0.545455	0.75	0.631579	0.470588	0.375
0.85	0.7	0.26087	0.974359	0.95	0.333333	1	1	1	0.7	0.636364	0.2
0.785714	0.709677	0.2	1	0.96	0.285714	1	1	1	0.666667	0.571429	0.2
0.894737	0.866667	0.461538	0.25	0.25	0	0.942857	0.947368	0.875	0.923077	0.857143	0.333333
0.9375	0.892857	0.375	1	1	1	1	1	1	0.727273	0.666667	0.25
1	1	1	0.0869565	0	0	0.15	0.0769231	0	1	1	1
0.533333	0.47619	0.0555556	0.657143	0.5	0	1	1	1	0.75	0.75	0.5
0.880952	0.785714	0.142857	0.0857143	0.0526316	0	1	1	1	0.666667	0.5	0.5
0.714286	0.6	0.428571	1	1	1	0.931034	0.944444	0.0909091	1	1	1
0.933333	0.833333	0.166667	0.7	0.666667	0.571429	0.0465116	0.04	0	0.785714	0.733333	0.142857
0.6875	0.545455	0.166667	1	1	1	1	1	1	0.6	0.333333	0
0.939394	0.782609	0.25	1	0.857143	0.25	1	1	1	0.861111	0.842105	0.4
0.588235	0.433333	0.0731707	0.933333	0.933333	0.5	1	1	1	0.823529	0.75	0.444444
0.657895	0.448276	0.0434783	0.9375	0.62069	0.222222	0.966667	0.972222	0.8	0.935484	0.833333	0.181818
0.883333	0.680851	0.0740741	0.72	0.555556	0.2	1	1	1	0.965517	0.935484	0.222222
0.916667	0.846154	0.333333	0.769231	0.6875	0.2	1	1	0.846154	1	1	0.5
0.941176	0.888889	0.5	0.818182	0.714286	0.5	1	1	1	1	1	0.666667
1	0.928571	0.5	0.514286	0.354839	0.130435	1	1	1	1	1	1
0.711538	0.522727	0.097561	0.848485	0.777778	0.2	1	1	1	1	1	1
0.892857	0.8	0.157895	0.0227273	0	0	0.09375	0.0454546	0	0.333333	0	0
0.558824	0.461538	0.111111	0.744186	0.5	0.1	1	1	1	0.708333	0.5	0.117647
0.9125	0.816327	0.2	0.892857	0.777778	0.571429	1	1	1	1	1	0.428571
0.867647	0.673469	0.031746	0.666667	0.5	0.5	1	1	1	1	1	1
0.684211	0.5	0.115385	0.94	0.892857	0.5	1	1	1	1	1	1
0.0526316	0.0333333	0.04	0.5	0.5	0.25	0.85	0.75	0.333333	0.947368	0.923077	0.714286
0.878788	0.73913	0.0588235	0.2	0.2	0	1	1	1	0.888889	0.8	0.2
0.903226	0.823529	0.2	0.0714286	0	0	1	1	0.666667	0.875	0.9	0.6
0.8	0.7	0	0.111111	0	0	1	1	1	0.75	0.5	0.333333
0.526316	0.5	0.384615	1	1	0.333333	1	1	1	0.857143	0.769231	0.25
0.105263	0.0714286	0	1	0.9	0.5	1	1	1	0.652174	0.533333	0.5
0.696203	0.588235	0.15	1	1	1	1	1	1	0.307692	0.153846	0.111111
0.577778	0.527778	0.2	1	1	1	1	0.944444	0.833333	0.973684	0.88	0.625
0.969697	0.888889	0.125	0.714286	0.5	0.333333	0.9375	0.954545	0.777778	0.666667	0.6	0.75
0.678571	0.5	0.2	0.4	0.222222	0.125	1	1	1	0.818182	0.833333	0.333333
0.783333	0.604167	0.0877193	0.444444	0.4	0.5	0.333333	0	0	0.833333	0.75	0.75
0.680851	0.5	0.153846	0.981818	0.931034	0.333333	1	1	1	1	1	1
0.80303	0.744186	0.323529	0.0701754	0.031746	0.027027	1	1	1	0.625	0.6	0.4
0.693878	0.567568	0.0833333	0.210526	0.121622	0	1	1	1	0.75	0.607143	0.153846
0.84375	0.653846	0.142857	0.5	0.5	0	1	1	1	0.805556	0.72	0.266667
0.833333	0.65	0.294118	0.363636	0.333333	0	1	1	1	0.105263	0.0740741	0
1	1	1	1	1	1	1	1	1	0.137931	0.111111	0
0.625	0.588235	0.3	0.956522	0.923077	0.333333	1	1	1	0.666667	0.5	0.25
0.903226	0.807692	0.0666667	0.428571	0.333333	0.2	0.894737	0.833333	0.6	0.818182	0.714286	0.2
1	0.916667	0.333333	1	1	1	1	1	1	1	1	0.411765
0.857143	0.6	0.25	0.0833333	0	0	0.689655	0.742857	0.666667	0.6875	0.6	0.5
0.571429	0.5	0.5	0.4	0.333333	0.5	0.888889	0.888889	0.666667	0.75	0.666667	0.666667
0.660377	0.543478	0.241379	0.727273	0.555556	0.333333	1	1	1	0.6	0.333333	0.333333
0.875	0.857143	0.714286	1	1	0.166667	1	1	1	1	1	0.75
0.84	0.758621	0.285714	0.853659	0.76	0.375	1	1	1	0.625	0.545455	0.333333
0.785714	0.684211	0.166667	0.8	0.666667	0.166667	0.866667	0.857143	0.130435	0.666667	0.666667	0.5
0.5	0.372093	0.0487805	0.896552	0.823529	0.285714	1	1	1	0.757576	0.62069	0.215686
0.885714	0.780488	0.105263	0.428571	0.428571	0.25	1	1	1	1	1	1
0.827586	0.705882	0.142857	0.625	0.333333	0.333333	1	1	1	0.5	0.357143	0.142857
1	1	1	0.823529	0.625	0.25	1	1	1	0.717949	0.606061	0.0689655
0.727273	0.571429	0.2	0.0697674	0.0384615	0	1	1	1	0.5	0.5	0
0.803279	0.634146	0.0952381	0.716418	0.583333	0.09375	1	1	1	0.984615	0.972222	0.363636
0.857143	0.730769	0.181818	0.714286	0.5	0.222222	1	1	1	1	1	1
0.875	0.75	0.157895	0.679245	0.571429	0.166667	1	1	1	1	1	1
0.888889	0.770833	0.0625	0.807692	0.538462	0.2	1	0.916667	0.75	0.142857	0	0
0.782609	0.692308	0.25	0.818182	0.833333	0.4	1	1	1	1	1	0.333333
0.885714	0.809524	0.0909091	0.421053	0.266667	0.1	1	1	1	0.666667	0.5	0.2
0.864865	0.703704	0.0645161	0.8	0.666667	0.5	1	1	1	0.933333	0.875	0.333333
0.914286	0.869565	0.416667	0.916667	0.8125	0.5	1	1	1	0.307692	0.133333	0.0714286
0.964286	0.941176	0.3	1	0.944444	0.25	1	1	1	1	1	1
0.842105	0.642857	0.333333	0.741935	0.619048	0.3	1	1	1	0.571429	0.5	0.25
0.869565	0.785714	0.2	0.571429	0.5	0.333333	1	1	1	0.767857	0.52381	0.0869565
0.833333	0.777778	0.444444	1	1	1	1	1	1	0.8	0.666667	0.2
0.910448	0.8	0.157895	0.794872	0.75	0.16	0.8	0.875	0	0.947368	0.9	0.142857
0.947368	0.869565	0.333333	0.777778	0.653061	0.0434783	1	1	1	0.947368	0.882353	0.583333
0.730769	0.5625	0.125	0.7	0.416667	0.185185	1	1	1	0.461538	0.375	0.2
0.04	0	0	0.846154	0.777778	0.8	1	1	1	1	1	0.833333
0.208333	0.190476	0.214286	0.294118	0.181818	0	1	1	1	0.7	0.636364	0.25
0.933333	0.75	0.166667	1	1	1	1	1	1	0.025641	0	0
0.75	0.692308	0.181818	0.877551	0.774194	0.15	1	1	1	0.153846	0.111111	0.125
1	1	1	0.939394	0.923077	0.666667	1	1	1	0.111111	0.0526316	0
1	0.769231	0.111111	0.928571	0.777778	0.4	0.954545	0.894737	0.692308	0.0208333	0	0
0.75	0.642857	0.166667	0.642857	0.531915	0.144737	1	1	1	0.388889	0.285714	0
0.05	0	0	0.925	0.826087	0.333333	1	1	1	0.958333	0.866667	0.272727
0.881356	0.794118	0.142857	1	1	1	1	1	1	0.695652	0.4375	0
0.52	0.318182	0.0606061	0.428571	0.3125	0	1	1	1	0.6	0.5	0.375
0.87234	0.777778	0.333333	0.135135	0.0869565	0	1	1	1	0.304348	0.136364	0
0.888889	0.8	0.0769231	0.56	0.466667	0.1	1	1	1	0.111111	0	0
0.870229	0.776316	0.0571429	0.0294118	0	0	0.966102	0.941176	0.9	0.939597	0.823529	0.0588235
0.933333	0.894737	0.363636	0.566667	0.238095	0	0.9375	0.9375	0.913043	0.955882	0.809524	0.133333
0.846154	0.717391	0.0588235	0.909091	0.833333	0.333333	1	1	0.833333	0.885714	0.76	0.111111
0.107143	0.025	0	0.521739	0.421053	0.285714	1	1	1	0.451613	0.357143	0.04
0.454545	0.375	0.266667	0.956522	0.916667	0.5	1	1	1	1	1	1
0.911765	0.782609	0.25	1	0.888889	0.714286	1	1	1	0.607143	0.47619	0.3
0.928571	0.8125	0.111111	0.538462	0.388889	0.125	1	1	0.875	0.896552	0.764706	0.25
0.923529	0.814433	0.0740741	1	1	0.666667	0.911111	0.862069	0.727273	0.913043	0.857143	0.428571
0.803922	0.641026	0.142857	1	1	1	1	1	1	0.833333	0.625	0.4
0.943396	0.828571	0.0952381	0.615385	0.5	0.166667	1	1	1	1	1	0.666667
0.808511	0.65625	0.1	0.666667	0.666667	0.666667	1	1	1	1	1	0.5
0.0333333	0.0227273	0	0.633333	0.411765	0.0895522	1	1	1	0.869565	0.733333	0.307692
0.734375	0.62	0.133333	1	1	1	1	1	1	0.769231	0.625	0.142857
1	1	1	0.9	0.9	0.5	1	1	1	0.4	0.294118	0
0.0181818	0	0	0.857143	0.75	0.1	1	1	1	1	1	1
0.727273	0.470588	0.0322581	1	1	0.25	1	1	1	0.961538	0.933333	0.133333
0.947368	0.9	0.25	0.894737	0.916667	0.75	1	1	1	0.896552	0.722222	0.0909091
0.0465116	0.04	0	1	1	0.666667	1	1	1	0.666667	0.5	0.5
0.818182	0.76	0.125	0.666667	0.5	0.333333	0.142857	0	0	0.0833333	0	0
0.833333	0.76	0.0357143	0.8	0.666667	0.5	1	1	1	0.333333	0.166667	0
0.688889	0.488372	0.2	0.375	0.3	0	1	1	1	0.285714	0.25	0.25
0.818182	0.785714	0.25	1	1	1	1	1	1	0.571429	0.5	0.25
0.9	0.73913	0.142857	0.92	0.928571	0	1	1	1	0.884615	0.714286	0.375
0.222222	0.142857	0.166667	0.666667	0.5	0.5	1	1	1	0.35	0.25	0
0.590909	0.5	0.15	0.8	0.75	0.333333	1	1	1	0.333333	0.333333	0
0.846154	0.705882	0.285714	0.333333	0.25	0	1	1	1	1	1	1
0.736111	0.617021	0.0769231	0.466667	0.222222	0	1	1	1	1	0.833333	0.666667
0.56	0.421053	0.0833333	0.882353	0.888889	0.2	0.435897	0.363636	0	0.730769	0.515152	0.162791
0.863636	0.684211	0.285714	0.666667	0.461538	0.142857	1	1	1	0.666667	0.481481	0.157895
0.907895	0.833333	0.181818	0.1	0	0	1	1	1	0.8	0.714286	0.5
0.8125	0.722222	0.125	1	1	1	1	1	1	1	1	0.8
1	0.928571	0.4	0.571429	0.4	0.25	1	1	1	0.8	0.6	0.0714286
0.921875	0.745098	0.0181818	0.857143	0.75	0.25	0.952381	0.923077	0.5	0.533333	0.36	0.117647
0.882353	0.769231	0.117647	1	1	1	0.981481	0.96875	0.9	0.6	0.5	0.25
0.754386	0.594595	0.111111	0.842105	0.727273	0.25	1	1	1	0.75	0.428571	0.2
0.8	0.627907	0.054054	1	1	1	0.979167	0.964286	0.916667	0.733333	0.727273	0.571429
0.85	0.818182	0.5	1	1	0.666667	1	1	1	1	1	1
0.428571	0.444444	0.5	1	1	1	1	1	1	0.666667	0.631579	0.35
0.625	0.5	0.0645161	0.222222	0.142857	0.25	0.333333	0.333333	0	0.08	0	0
0.758621	0.392857	0.0344828	0.142857	0.0869565	0	1	1	1	0.9375	0.851852	0.166667
0.952381	0.785714	0.125	0.444444	0.470588	0.5	1	1	1	0.75	0.714286	0.5
0.621622	0.518519	0.107143	0.666667	0.6	0.5	0.0566038	0.025	0	0.941176	0.8	0.4
0.916667	0.8	0.416667	1	1	1	1	1	1	1	1	1
0.986111	0.972603	0.4	1	1	1	1	1	1	0.673913	0.545455	0.047619
0.655172	0.52381	0.133333	0.333333	0.333333	0	1	1	1	1	1	1
0.933333	0.794118	0.0322581	1	1	0	1	1	1	0.9375	0.818182	0.142857
0.87931	0.731707	0.1	0.628571	0.521739	0.333333	0.230769	0.111111	0	0.941176	0.903614	0.222222
0.75	0.6	0.333333	0.6	0.555556	0.315789	1	1	1	0.363636	0.285714	0.5
0.708333	0.611111	0.125	0.928571	0.888889	0.75	1	1	1	0.538462	0.304348	0.047619
0.756757	0.655172	0.166667	0.142857	0.0714286	0	1	1	1	1	1	1
0.5	0.4	0.2	1	1	1	0.0666667	0	0	0.0526316	0	0
1	0.869565	0.1	0.962963	0.928571	0.333333	1	1	1	0.0869565	0	0
0.793103	0.655172	0.172414	0.857143	0.6	0.125	0.909091	0.714286	0.333333	0.5	0.555556	0.666667
1	1	1	1	1	1	0.176471	0.0833333	0	1	1	1
0.916667	0.857143	0.142857	0.551724	0.444444	0.142857	0.5	0.4	0.333333	1	1	1
0.726027	0.56338	0.0519481	1	1	1	1	1	1	1	1	1
0.888889	0.75	0.05	0.952381	0.916667	0.4	1	1	1	0.666667	0.5	0.5
0.746479	0.595745	0.125	0.916667	0.764706	0.333333	1	1	1	0.956522	0.916667	0.333333
0.970588	0.944444	0.6	0.888889	0.8	0.5	1	1	0.846154	0.2	0	0
0.875	0.777778	0.0666667	1	1	1	1	0.962963	0.823529	0.2	0	0
0.875	0.777778	0.125	0.8	0.666667	0.333333	1	1	1	1	1	1
0.375	0.375	0.214286	1	1	1	1	1	1	0.0909091	0.0588235	0
0.761905	0.583333	0.075	0.666667	0.5	0.25	1	1	1	0.823529	0.722222	0
0.653846	0.47619	0.235294	0.909091	0.875	0.666667	1	1	1	1	1	1
1	1	1	0.933333	0.875	0.2	1	1	1	0.833333	0.681818	0.111111
0.963415	0.888889	0.285714	0.75	0.6	0.111111	1	1	1	0.806452	0.695652	0.416667
0.742857	0.65	0.166667	1	1	1	0.333333	0	0	1	1	1
0.920635	0.810811	0.0555556	0.324324	0.2	0.0434783	1	1	1	0.888889	0.8125	0.0833333
0.791667	0.666667	0.25	0.333333	0.333333	0.5	1	1	1	0.909091	0.780488	0.0769231
0.777778	0.592593	0.142857	1	0.95	0.8	0.969697	0.916667	0.75	1	1	1
0.892857	0.84375	0.25	0.75	0.666667	0.285714	1	1	1	0.740741	0.526316	0.047619
0.744186	0.657143	0.0943396	0.809524	0.673077	0.0833333	1	1	1	0.823529	0.727273	0.5
0.852632	0.694915	0.04	0.5	0.5	0	0.25	0.25	0	0.8	0.666667	0.5
0.0326087	0.02	0	0.821429	0.736842	0.5	1	1	1	0.923077	0.857143	0.5
0.970874	0.961538	0.111111	1	1	0.5	1	1	1	0.916667	0.857143	0.666667
0.888889	0.741935	0.0952381	0.888889	0.833333	0.25	1	1	1	0.75	0.666667	0.666667
0.903226	0.72093	0.0344828	0.883721	0.677419	0.1875	1	1	1	0.960784	0.928571	0.5
0.88	0.882353	0.5	0.935484	0.888889	0.4	1	1	1	0.923077	0.9	0.25
0.8	0.666667	0.5	0.75	0.642857	0.333333	1	1	0.666667	0.973684	0.95	0.666667
0.757143	0.690476	0.25	1	1	0.5	1	1	1	0.782609	0.740741	0.25
0.903226	0.73913	0.111111	1	1	0.333333	1	1	1	0.125	0	0
0.882353	0.588235	0.25	0.666667	0.5625	0.2	1	1	1	0.9	0.818182	0.333333
0.897959	0.88	0	1	1	1	1	1	1	1	1	1
0.810811	0.782609	0.555556	1	1	1	1	1	1	1	1	0.25
1	1	0.5	0.933333	0.888889	0.4	1	1	1	0.785714	0.692308	0.545455
0.676056	0.514286	0.027933	0.75	0.588235	0.2	1	1	1	0.875	0.791667	0.214286
1	0.9	0.666667	1	0.896552	0.333333	1	1	1	0.8	0.722222	0.4
0.956989	0.886792	0.111111	0.8	0.666667	0.5	1	1	1	0.714286	0.535714	0.222222
0.911765	0.773585	0.0793651	0.884615	0.8	0.333333	1	1	1	1	0.75	0.666667
0.758242	0.666667	0.180328	0.727273	0.444444	0.125	1	1	1	0.821429	0.722222	0.375
0.857143	0.733333	0.272727	0.733333	0.681818	0.333333	1	1	1	0.285714	0.25	0.333333
0.866667	0.692308	0.461538	0.916667	0.777778	0.3	0.90566	0.896552	0.666667	0.84	0.666667	0.25
0.876404	0.763636	0.230769	0.76	0.625	0.285714	1	1	1	0.875	0.875	0.25
0.809524	0.625	0.3	1	1	1	1	1	1	0.853659	0.72	0.2
0.684211	0.533333	0.1	0.741935	0.5	0.185185	1	1	1	0.967742	0.9375	0.25
0.666667	0.4	0.333333	1	1	1	1	1	1	0.1	0	0
0.75	0.578947	0.0333333	0.954545	0.916667	0.666667	0.0869565	0	0	0.8	0.666667	0.5
0.636364	0.59375	0.225	0.705882	0.545455	0.2	1	1	1	0.846154	0.75	0.4
0.75	0.6	0.2	0.810811	0.73913	0.222222	1	1	1	0.85	0.8	0.5
1	1	0.5	0.0888889	0.0645161	0	1	1	1	0.545455	0.428571	0
0.545455	0.428571	0	0.230769	0.0909091	0	0.333333	0.333333	0	1	0.833333	0.2
0.939394	0.8	0.0714286	0.85	0.714286	0.222222	1	1	1	1	0.944444	0.0909091
0.901961	0.823529	0.1	0.842105	0.727273	0.25	0.989691	0.984375	0.810811	1	1	1
0.666667	0.509804	0.12987	0.855072	0.7	0.189189	1	1	1	0.761905	0.666667	0.0645161
0.813953	0.703704	0.222222	0.666667	0.470588	0.210526	1	1	1	1	1	1
0.885246	0.727273	0.217391	0.2	0	0	1	1	1	0.627451	0.5	0.181818
0.853333	0.733333	0.0588235	0.929825	0.833333	0.416667	1	1	1	0.875	0.833333	0.6
0.818182	0.666667	0.333333	0.846154	0.741935	0.222222	1	1	1	1	1	1
0.0434783	0	0	0.0384615	0.0333333	0	1	1	1	0.833333	0.75	0.5
0.470588	0.295455	0.0857143	0.0222222	0	0	1	1	1	0.952381	0.909091	0.5
0.870968	0.697674	0.0952381	1	1	0.5	1	1	0.555556	0.753846	0.604651	0.0869565
0.529412	0.384615	0.2	0.8	0.761905	0.5	1	1	1	1	1	0.111111
0.888889	0.8	0.333333	0.916667	0.875	0.571429	1	1	1	0.909091	0.75	0.4
0.909091	0.8	0.0784314	0.0923077	0.0666667	0	0.1	0	0	0.875	0.875	0.25
0.5	0.444444	0.4	0.909091	0.888889	0.666667	1	1	1	0.8	0.666667	0.333333
0.75	0.666667	0.166667	0.0163934	0	0	1	1	1	0.461538	0.25	0
0.5625	0.36	0.0588235	0.129032	0.116279	0	1	1	1	0.1875	0.0833333	0
0.945946	0.791667	0.0547945	1	1	1	1	1	1	0.0625	0	0
0.625	0.5	0.142857	0.233333	0.170732	0	1	1	1	0.75	0.5	0.5
0.921053	0.793103	0.168831	0.333333	0.214286	0	1	1	1	0.25	0.142857	0.0714286
0.777778	0.636364	0.176471	0.411765	0.272727	0	1	1	1	0.857143	0.75	0.2
0.712121	0.6	0.09375	0.125	0.130435	0	1	1	1	0.346154	0.25	0
0.820513	0.695652	0.0555556	0.833333	0.75	0.5	1	1	1	0.291667	0.230769	0
0.732673	0.559524	0.0980392	1	1	1	1	1	1	0.458333	0.384615	0
0.0645161	0.05	0	0.9	0.833333	0.75	0.987179	0.966102	0.92	0.222222	0.142857	0
0.709677	0.6	0.2	0.755556	0.59375	0.222222	1	1	0.6	0.25	0.166667	0.2
0.785714	0.545455	0.181818	1	0.75	0.5	1	1	1	0.533333	0.25	0
0.84375	0.736842	0.153846	0.5	0.333333	0.0833333	1	1	1	0.9	0.833333	0.5
0.833333	0.75	0.294118	1	1	0.8	0.75	0.777778	0.555556	0.153846	0.125	0
0.75	0.75	0.333333	1	1	1	1	1	1	1	0.888889	0.8
0.888889	0.8	0.294118	0.5	0.333333	0.333333	0.2	0.2	0	0.571429	0.3	0
0.72	0.55	0.190476	0.2	0.166667	0	1	1	1	1	1	1
0.965517	0.823529	0.2	1	1	1	0.928571	0.9	0.833333	0.153846	0.111111	0
1	1	0.5	0.8	0.666667	0.5	1	1	1	0.875	0.777778	0.25
0.73913	0.642857	0.166667	1	1	1	1	1	1	1	0.714286	0.5
0.764706	0.576923	0.16	1	1	0.75	1	1	1	1	1	1
0.794118	0.636364	0.142857	0.8	0.666667	0.5	0.952381	0.961538	0.818182	0.902655	0.827068	0.05
0.794118	0.714286	0.24	0.285714	0.2	0	1	1	1	1	1	1
0.901639	0.823529	0.125	1	1	0.5	1	1	1	0.574468	0.4	0
1	0.875	0.75	1	1	1	1	1	1	0.794872	0.62963	0.125
0.848485	0.761905	0.25	1	1	1	1	1	1	0.75	0.6	0.5
0.885714	0.8	0.272727	1	1	1	1	1	1	1	1	1
0.788732	0.617021	0.0526316	0.617647	0.521739	0	0.5	0.5	0	1	1	1
0.71875	0.62963	0.428571	0.0714286	0.0555556	0.142857	1	1	1	1	1	1
0.851852	0.705882	0.142857	0.852941	0.681818	0.117647	1	1	1	0.69697	0.583333	0.235294
0.8	0.529412	0.157895	0.896552	0.681818	0.157895	1	1	0.894737	1	1	1
0.916667	0.875	0.384615	0.888889	0.8	0	1	0.952381	0.75	1	1	1
0.884615	0.761905	0.3125	0.526316	0.538462	0.571429	1	1	1	0.821429	0.678571	0.178571
0.95082	0.852941	0.25	0.977778	0.956522	0.5	1	1	1	0.8	0.666667	0.75
0.872727	0.710526	0.12	0.595238	0.378378	0.104167	1	1	1	1	1	1
0.478261	0.315789	0.117647	0.8	0.6875	0.3125	0.0666667	0.0434783	0	0.875	0.73913	0.285714
0.0869565	0	0	1	1	1	0.0952381	0.0952381	0	0.810811	0.75	0.222222
0.555556	0.333333	0.166667	0.8	0.666667	0.5	0.944444	0.947368	0.333333	0.533333	0.37037	0.157895
0.8	0.714286	0.4	0.5	0.5	0	1	1	1	1	1	1
0.848485	0.647059	0.0212766	1	1	1	1	1	1	0.4	0.333333	0.5
0.663551	0.539326	0.0679612	0.793103	0.666667	0.166667	1	1	1	0.666667	0.5	0.125
0.769231	0.625	0.166667	0.944444	0.909091	0.571429	1	1	1	0.885714	0.775	0.0909091
0.833333	0.545455	0.272727	1	1	1	1	1	1	0.875	0.857143	0.666667
0.0253165	0	0	0.5	0.5	0	1	1	1	0.909091	0.714286	0.5
0.835443	0.729167	0.166667	0.9375	0.833333	0.571429	1	1	0.666667	0.846154	0.75	0.5
0.777778	0.678571	0.0555556	1	1	0.666667	1	1	1	0.5	0.5	0
0.916667	0.875	0.333333	0.807018	0.711111	0.36	1	1	1	0.727273	0.666667	0.571429
0.877193	0.72973	0.08	1	1	1	1	1	1	0.666667	0.4	0.142857
1	1	1	0.916667	0.857143	0.5	1	1	1	0.933333	0.875	0.5
0.780488	0.72	0.0909091	0.870968	0.75	0.3	1	1	1	0.5	0.333333	0.333333
0.393939	0.296296	0.105263	1	1	0.75	0.918919	0.909091	0.642857	0.714286	0.55	0.291667
0.0606061	0.037037	0	0.888889	0.833333	0.5	1	1	1	0.896552	0.823529	0.5
0.8	0.571429	0.25	0.666667	0.666667	0	1	1	1	0.765957	0.6	0.166667
1	0.888889	0.333333	0.777778	0.636364	0.333333	0.875	0.9	0.777778	1	1	1
1	1	0.25	1	1	1	1	1	1	0.857143	0.8	0.666667
0.714286	0.666667	0.6	0.941176	0.9	0.5	0.942308	0.84375	0.416667	0.744681	0.585366	0.0833333
0.875	0.7	0.111111	0.842105	0.75	0.4	1	1	1	0.111111	0	0
0.84507	0.738095	0.05	1	1	1	1	1	1	0.230769	0.111111	0
0.769231	0.714286	0.333333	0.5	0.333333	0.5	1	1	1	0.333333	0.333333	0
0.943396	0.876404	0.185185	1	1	1	1	1	1	1	1	1
0.761905	0.714286	0.2	1	1	1	1	1	1	0.6	0.5	0.333333
0.966667	0.9375	0.142857	0.4	0.285714	0.166667	1	1	1	0.785714	0.722222	0.571429
0.815789	0.666667	0.285714	0.8	0.666667	0.5	1	1	1	0.0909091	0.0769231	0
0.785714	0.692308	0.545455	1	1	1	0.975	0.975	0.75	0.666667	0.666667	0
0.710526	0.571429	0.0909091	0.878261	0.822581	0.0833333	1	1	1	1	1	1
0.636364	0.625	0.5	0.133333	0.111111	0	1	1	1	1	1	1
0.944444	0.818182	0.4	1	1	0.75	1	1	1	0.967742	0.894737	0.363636
0.971429	0.944444	0.25	0.733333	0.636364	0.272727	1	1	1	0.8	0.666667	0.5
0.848101	0.785714	0	1	1	1	1	1	1	1	0.888889	0.5
0.675325	0.681818	0.2	0.869048	0.777778	0.166667	1	1	1	0.0677966	0.0227273	0
0.25974	0.217391	0	0.4375	0.307692	0.285714	1	0.935484	0.6	0.727273	0.666667	0.454545
0.0476191	0	0	1	1	0.6	1	1	1	0.607143	0.453333	0.0983607
0.037037	0	0	0.66	0.513514	0	1	1	1	0.0111111	0	0
0.285714	0.1875	0.111111	1	1	1	1	1	1	0.863636	0.769231	0.142857
0.847826	0.709677	0.0625	0.333333	0.285714	0.2	1	1	1	1	0.888889	0.5
0.882353	0.75	0.157895	0.666667	0.571429	0.4	1	1	1	1	1	1
0.774194	0.592593	0.285714	0.806452	0.7	0.047619	1	1	1	0.783784	0.652174	0.214286
0.840336	0.716216	0.227273	0.857143	0.8	0.333333	1	1	1	0.888889	0.666667	0.25
0.666667	0.552632	0.25	0.681818	0.473684	0.25	1	1	1	0.352941	0.181818	0
0.856115	0.728916	0.0666667	1	1	1	1	1	1	0.315789	0.181818	0
0.814286	0.666667	0.04	0.538462	0.423077	0.166667	1	1	1	0.4	0.384615	0.25
0.981818	0.931034	0.333333	1	1	1	1	1	1	0.666667	0.5	0.333333
0.931034	0.8	0.181818	1	1	1	1	1	1	0.733333	0.55	0.222222
1	1	1	0.823529	0.7	0.2	1	1	1	0.666667	0.5	0.285714
0.88	0.777778	0.230769	0.65	0.4	0.107143	1	1	1	0.75	0.5625	0.0714286
0.9	0.75	0.428571	0.708333	0.5	0.0625	1	1	1	0.857143	0.6	0.25
0.777778	0.631579	0.166667	0.909091	0.85	0.333333	1	1	1	0.666667	0.428571	0.166667
0.729167	0.625	0.166667	0.913043	0.807692	0.333333	1	1	0.75	0.642857	0.642857	0.285714
0.848485	0.636364	0.1	0.631579	0.4	0.111111	1	1	1	0.903846	0.833333	0.333333
0.529412	0.5	0.454545	1	1	1	1	1	1	1	1	0.666667
0.852941	0.75	0.307692	0.8	0.666667	0.333333	0.875	0.9	0.6	1	1	1
0.839286	0.666667	0.277778	1	1	1	1	1	1	0.846154	0.733333	0.0909091
0.813953	0.65625	0.142857	1	1	0.666667	0.969697	0.95	0.8	0.88	0.785714	0.25
0.858974	0.72549	0.142857	0.285714	0.25	0	0.0681818	0.037037	0	0.571429	0.333333	0.166667
0.594595	0.466667	0.0454546	0.348837	0.189189	0	0.872727	0.848485	0.777778	1	1	0.25
0.875	0.777778	0.333333	1	1	1	1	1	1	0.695652	0.611111	0.333333
0.829268	0.714286	0.25	0.888889	0.8	0.222222	1	1	0.9375	1	1	0.6
0.724638	0.553571	0.0714286	1	1	1	1	1	0.866667	0.333333	0.333333	0
0.763158	0.585859	0.0142857	1	1	1	0.833333	0.714286	0.666667	0.934211	0.888889	0.111111
0.875	0.809524	0.166667	0.923077	0.857143	0.5	0.9	0.833333	0.666667	1	1	1
0.769231	0.454545	0.142857	0.333333	0.333333	0	0.8	0.666667	0.333333	0.947368	0.833333	0.333333
0.888889	0.789474	0.015873	0.923077	0.857143	0.5	0.96	0.941176	0.818182	1	1	1
0.9375	0.6875	0.470588	0.666667	0.583333	0.444444	1	1	0.6	0.880952	0.826923	0.0909091
0.901961	0.774194	0.142857	0.875	0.894737	0.666667	0.939394	0.954545	0.909091	0.933333	0.875	0.2
0.9375	0.888889	0.230769	0.914894	0.843137	0	1	1	1	0.460317	0.393939	0
1	1	0.333333	1	1	0.75	0.857143	0.75	0.333333	0.333333	0.204082	0
0.974359	0.952381	0.125	0.875	0.833333	0.75	0.928571	0.931034	0.736842	0.636364	0.428571	0
1	1	0.333333	0.0111111	0	0	1	1	0.791667	0.5	0.472222	0.210526
1	0.777778	0.666667	0.123596	0.0752688	0.0277778	1	1	0.904762	1	1	1
0.725	0.615385	0.176471	0.0898876	0.0430108	0.0140845	0.263158	0.142857	0	0.818182	0.75	0.3
1	1	1	0.4	0.2	0	1	1	1	0.333333	0	0
0.933333	0.814815	0.230769	0.4	0.333333	0.5	1	1	1	0.4	0.333333	0.333333
1	0.909091	0.333333	0.911765	0.842105	0.5	0.92	0.903226	0.6	0.883721	0.826087	0.125
0.645161	0.5	0.190476	0.8	0.615385	0.2	1	1	1	0.888889	0.866667	0.0833333
0.92	0.789474	0.130435	0.961538	0.933333	0.125	1	1	1	0.777778	0.615385	0.230769
0.885714	0.761905	0.0833333	0.857143	0.833333	0.285714	0.896552	0.857143	0.281553	0.823529	0.727273	0.375
1	0.875	0.5	0.951807	0.897727	0.0714286	1	1	1	0.692308	0.578947	0.142857
0.861111	0.75	0.333333	1	0.8	0.75	1	1	1	0.833333	0.642857	0.294118
0.787879	0.636364	0.111111	1	1	0.25	1	1	1	0.75	0.75	0.5
1	1	1	0.75	0.75	0	0.0227273	0	0	1	1	1
0.826087	0.722222	0.25	1	0.75	0.5	0.0227273	0	0	0.724138	0.55	0.2
0.740741	0.578947	0.222222	0.5	0.333333	0.333333	0.851852	0.875	0.818182	0.571429	0.36	0.0714286
0.0357143	0	0	0.857143	0.75	0.5	1	1	1	0.0625	0	0
0.652174	0.529412	0.1875	0.857143	0.6	0.333333	0.772727	0.65	0.466667	0.285714	0.25	0.5
0.666667	0.631579	0.333333	0.8	0.666667	0.5	1	1	1	0.704545	0.62963	0.0869565
0.636364	0.571429	0.5	1	1	1	1	1	1	0.2	0.0909091	0
0.909091	0.714286	0.25	0.677419	0.55	0.117647	0.238095	0.133333	0	0.6	0.454545	0.444444
0.787234	0.571429	0.190476	1	0.857143	0.5	0.354839	0.238095	0	0.564103	0.34375	0.0588235
0.0113636	0	0	0.733333	0.7	0.5	1	1	1	0.87234	0.785714	0.2
0.482759	0.25	0.025974	0.830189	0.666667	0.125	0.933333	0.875	0.5	0.769231	0.625	0.125
0.898551	0.785714	0.0666667	0.5	0.375	0.181818	1	1	1	1	1	1
0.846154	0.758621	0.285714	0.5	0.4	0.333333	1	1	1	1	0.933333	0.142857
0.638298	0.53125	0.266667	1	1	0.5	1	1	1	0.666667	0.5	0.2
0.0727273	0	0	0.209302	0.186047	0.131579	1	1	0.472527	0.636364	0.444444	0.166667
0.638889	0.481481	0.136364	0.736842	0.583333	0.125	0.818182	0.818182	0.333333	0.956522	0.916667	0.666667
0.796875	0.636364	0.217391	0.96875	0.942857	0.6	1	1	0.666667	0.6875	0.545455	0.3
0.918033	0.857143	0.214286	1	1	1	1	1	1	1	1	0.166667
0.611765	0.454545	0.105263	0.956522	0.923077	0.5	1	1	1	0.869565	0.52381	0.0689655
0.878049	0.631579	0.0476191	0.705882	0.461538	0.142857	1	1	1	0.896552	0.866667	0.5
0.846154	0.764706	0.217391	1	1	1	1	1	1	0.851064	0.634146	0.150943
0.913043	0.88	0.222222	0.866667	0.875	0.666667	1	1	1	0.632653	0.483871	0
0.680851	0.516129	0	0.97619	0.913043	0.285714	1	1	1	0.176471	0.148148	0
0.811321	0.6	0.0740741	0.861111	0.842105	0	1	1	1	0.777778	0.583333	0.2
0.782609	0.642857	0.25	0.75	0.6	0.5	1	1	1	0.952381	0.714286	0.2
0.846154	0.736842	0.375	0.857143	0.818182	0.333333	1	1	1	0.8125	0.714286	0.416667
0.944444	0.9	0.2	0.962963	0.866667	0.5	1	1	1	0.545455	0.5	0.25
0.888889	0.8125	0.272727	0.714286	0.5	0	1	1	0.5	0.75	0.7	0.25
0.04	0.0232558	0	1	1	1	0.92	0.928571	0.333333	0.833333	0.6875	0.2
0.627907	0.545455	0.0512821	1	1	1	1	1	1	0.682927	0.484848	0.12
0.840909	0.666667	0.113636	1	1	1	1	1	1	0.961538	0.722222	0.222222
0.844444	0.72973	0.391304	1	1	1	1	1	1	0.857143	0.631579	0.0666667
0.793103	0.636364	0.105263	0.793103	0.666667	0.25	1	1	1	1	0.666667	0.5
0.947368	0.791667	0.153846	0.695652	0.588235	0.333333	0.555556	0.384615	0.142857	0.857143	0.818182	0.5
0.897059	0.695652	0.04	0.8	0.75	0.666667	0.9375	0.941176	0.6	0.805556	0.697674	0.0666667
0.8	0.545455	0.0666667	1	0.666667	0.333333	1	1	0.75	0.772727	0.571429	0
0.526316	0.5	0.285714	0.769231	0.6	0.285714	0.0909091	0	0	0.875	0.65	0.266667
0.153846	0.0625	0	1	1	1	1	1	1	0.0526316	0	0
0.871795	0.72	0.133333	0.926829	0.875	0.375	1	1	1	1	1	1
0.8	0.714286	0.666667	0.888889	0.666667	0.25	1	1	1	0.68	0.380952	0
0.0769231	0	0	1	1	0.666667	0.307692	0.285714	0	0.5	0.5	0
0.857143	0.75	0.0909091	0.375	0.272727	0.166667	1	1	1	0.8	0.571429	0.111111
0.902439	0.869565	0.333333	0.75	0.75	0.5	1	1	1	1	1	1
0.657895	0.592593	0.166667	0.222222	0.222222	0	1	1	1	0.0526316	0	0
0.588235	0.48	0.0909091	1	1	1	1	1	1	0.901961	0.8	0.166667
0.888889	0.736842	0.0909091	1	1	1	1	1	1	1	1	1
0.938462	0.844444	0.0588235	0.833333	0.714286	0.5	1	1	1	0.666667	0.513514	0.0909091
0.875	0.72973	0.157895	0.916667	0.862069	0.5	0.138889	0.0833333	0	0.72	0.692308	0.166667
1	1	0.333333	0.431373	0.297297	0	1	1	1	0.888889	0.714286	0.333333
0.857143	0.75	0.333333	0.793103	0.727273	0.555556	1	1	1	0.535714	0.4	0.111111
1	1	0.8	0.714286	0.7	0.444444	0.142857	0.0869565	0	0.933333	0.777778	0.166667
0.666667	0.571429	0.28	0.7	0.428571	0	0.964286	0.944444	0.777778	0.390244	0.32	0
0.984615	0.972222	0.363636	1	1	1	1	1	1	0.571429	0.5	0.25
0.947368	0.9	0.142857	1	1	1	1	1	1	1	0.857143	0.2
0.78125	0.673913	0.111111	0.2	0.166667	0.333333	1	1	1	0.125	0	0
0.918919	0.879518	0.2	0.272727	0.142857	0	0.333333	0.25	0	0.875	0.636364	0.5
0.705882	0.619048	0.0833333	1	1	1	1	1	1	0.857143	0.8	0.5
0.571429	0.380952	0.1875	0.923077	0.805556	0.466667	1	1	1	0.738095	0.647059	0.102564
0.741935	0.652174	0.142857	0.8	0.666667	0.666667	1	1	1	0.0208333	0	0
0.0645161	0.0434783	0	0.952381	0.928571	0.666667	0.555556	0.555556	0	1	1	0.5
0.758621	0.7	0.263158	0.864407	0.764706	0.285714	1	1	1	0.863636	0.8	0.363636
0.697368	0.5	0.0930233	0.928571	0.875	0.4	0.939394	0.904762	0.857143	0.8	0.75	0.75
0.4	0.3	0.111111	1	0.75	0.333333	1	1	1	1	1	1
0.736842	0.615385	0.142857	0.833333	0.714286	0.333333	1	1	1	0.8	0.625	0.0769231
0.761905	0.666667	0.571429	1	1	1	1	1	1	0.609756	0.535714	0.0526316
0.851852	0.666667	0.2	1	1	1	1	1	1	0.15	0.111111	0
0.953846	0.914286	0.2	0.857143	0.666667	0.2	1	1	1	0.869565	0.833333	0
0.9375	0.75	0.333333	1	1	0.5	1	1	1	0.774194	0.809524	0.357143
0.971429	0.956522	0.6	1	1	0.666667	1	1	1	0.916667	0.846154	0.25
0.925	0.875	0.117647	0.5	0.4	0.25	1	1	1	1	1	0.5
0.710145	0.507937	0.0744681	1	1	1	1	1	1	0.166667	0.142857	0
0.9625	0.916667	0.26087	0.952381	0.909091	0.333333	1	1	1	0.851852	0.866667	0.285714
0.85	0.76	0.25	0.888889	0.833333	0.666667	1	1	1	1	1	1
0.875	0.6875	0.285714	0.847222	0.711864	0.348837	1	1	0.6	0.75	0.6	0.25
0.964286	0.944444	0.4	0.875	0.8	0.333333	0.92	0.888889	0.5	0.5	0.3125	0.0909091
0.7	0.571429	0.2	0.142857	0	0	1	1	1	0.906977	0.916667	0.230769
0.909091	0.9	0.857143	0.95122	0.88	0.6	1	1	1	1	1	0.8
0.487805	0.263158	0.030303	1	1	1	1	1	1	0.5	0.5	0
0.952381	0.821429	0.176471	0.5	0.5	0	1	1	1	1	1	1
0.857143	0.75	0.2	0.5	0.5	0	1	1	1	1	0.857143	0.5
0.357143	0.25	0	1	1	1	1	1	1	0.3125	0.25	0
0.897959	0.84375	0.142857	1	0.666667	0.5	1	1	1	0.947368	0.9	0
0.972973	0.9	0.2	0.428571	0.25	0	1	1	1	0.777778	0.652174	0.2
0.757576	0.62963	0.04	0.530612	0.375	0.125	1	1	1	0.757576	0.583333	0.272727
0.714286	0.666667	0.25	0.888889	0.8	0.333333	1	1	1	0.83871	0.65	0.1
0.84058	0.733333	0.16	1	1	1	1	1	1	0.733333	0.5	0.2
0.944444	0.782609	0.166667	1	0.8	0.5	1	1	1	0.375	0.2	0
0.805556	0.615385	0.214286	0.977273	0.956522	0.666667	1	1	1	1	1	1
0.647059	0.392857	0.0588235	1	1	0.666667	1	1	1	1	1	1
1	1	0.666667	0.592593	0.578947	0	1	1	1	0.526316	0.533333	0.36
0.782609	0.684211	0.25	0.571429	0.5	0.5	1	1	1	0.0769231	0.0322581	0
0.8125	0.666667	0.2	1	1	1	1	1	1	1	1	1
0.944444	0.9	0.2	1	1	1	1	1	1	0.111111	0.111111	0
0.6875	0.583333	0.333333	0.4	0.333333	0.5	1	1	1	0.235294	0.16	0.153846
0.896552	0.882353	0.222222	1	1	1	1	1	1	0.216216	0.130435	0
0.857143	0.823529	0.375	1	1	1	0.976744	0.962963	0.75	1	1	0.5
0.7	0.625	0.6	0.615385	0.444444	0.166667	1	1	1	0.8	0.666667	0.5
0.807692	0.647059	0.181818	0.666667	0.5	0.333333	1	1	1	0.857143	0.782609	0.2
0.575758	0.409091	0	1	1	1	0.964286	0.947368	0.714286	0.666667	0.5	0
1	1	1	1	1	1	1	1	1	0.666667	0.666667	0.666667
0.333333	0.285714	0.2	0.454545	0.333333	0	0.947368	0.916667	0.666667	0.727273	0.5	0.2
0.666667	0.571429	0.4	0.0666667	0	0	1	1	1	1	1	1
0.851064	0.710526	0.129032	0.9	0.857143	0.6	0.666667	0.666667	0	0.666667	0.5	0.25
0.64	0.5	0.1	1	1	0.5	1	1	1	0.829787	0.741935	0.368421
0.757576	0.666667	0.0952381	0.1	0	0	1	1	1	0.8	0.666667	0.5
0.76	0.75	0.2	1	1	0.666667	1	1	1	0.857143	0.727273	0.0909091
0.0163934	0	0	1	1	1	1	1	1	0.285714	0.111111	0
0.0348837	0.0153846	0	0.727273	0.666667	0.5	0.142857	0	0	0.888889	0.727273	0
0.53125	0.392857	0.142857	0.857143	0.666667	0.25	0.597222	0.5	0	0.722222	0.634615	0.258065
0.72973	0.571429	0.17284	0.541667	0.461538	0	1	1	1	0.928571	0.790698	0.1875
0.827586	0.745763	0.169231	0.533333	0.363636	0.125	1	1	1	1	1	1
0.85	0.655172	0.04	0.2	0.166667	0	0.888889	0.875	0.142857	0.722222	0.636364	0.333333
0.78125	0.5	0.0333333	0.428571	0.2	0	1	1	1	0.529412	0.4	0
1	1	0.5	0.8	0.75	0.8	1	1	1	1	1	1
0.0833333	0	0	1	0.888889	0.5	1	1	0.666667	0.625	0.538462	0.375
0.615385	0.5	0.166667	0.933333	0.818182	0.428571	0.782609	0.833333	0.6	1	1	0.4
0.621622	0.551724	0.147059	0.8	0.857143	0.5	1	0.931034	0.714286	0.816667	0.714286	0.166667
0.818182	0.625	0.375	0.818182	0.625	0.136364	0.623188	0.611111	0.333333	0.970588	0.944444	0.666667
1	1	1	0.6	0.6	0	1	1	1	0.947368	0.9	0.333333
0.613636	0.605263	0.184211	0.913978	0.826923	0	1	1	1	0.746835	0.625	0.0952381
0.901639	0.810811	0.176471	0.883721	0.757576	0.15625	1	1	1	1	1	0.5
0.833333	0.714286	0.333333	0.952381	0.814815	0.25	1	1	1	1	0.888889	0.75
0.818182	0.675676	0.133333	0.222222	0.142857	0.2	1	1	1	0.8	0.666667	0.5
0.692308	0.534483	0.0851064	0.9	0.823529	0.111111	0.833333	0.782609	0.4	0.8125	0.764706	0.25
0.74359	0.625	0.142857	0.642857	0.533333	0.421053	1	1	0.888889	0.928571	0.933333	0.666667
0.723077	0.490566	0.129032	0.444444	0.363636	0	1	1	1	0.647059	0.40625	0.115385
0.321429	0.210526	0	0.722222	0.642857	0.333333	1	1	1	0.941176	0.807692	0.5
0.888889	0.777778	0.285714	0.930233	0.869565	0.0909091	1	1	1	0.857143	0.736842	0.375
0.535714	0.421053	0	0.666667	0.5	0.5	0.870968	0.678571	0.285714	0.923077	0.833333	0.714286
0.846154	0.777778	0.125	0.857143	0.6	0.25	1	1	1	0.333333	0.333333	0
0.857143	0.7	0.1875	1	1	1	1	1	1	0.642857	0.357143	0.2
0.769231	0.727273	0.0714286	1	1	0.666667	1	1	1	1	0.777778	0.25
0.697674	0.5	0.102564	0.125	0	0	0.948718	0.958333	0.7	1	0.8	0.25
0.761905	0.666667	0.0576923	0.285714	0	0	1	1	1	0.666667	0.5	0.333333
0.964286	0.90625	0.272727	0.615385	0.5	0.166667	0.904762	0.866667	0.636364	0.5625	0.415094	0.111111
0.612903	0.407407	0.0476191	0.0384615	0	0	1	1	1	1	1	1
0.810811	0.75	0.25	1	0.888889	0.5	0.943662	0.941176	0.38	0.25	0.166667	0.25
0.666667	0.5625	0.363636	1	1	1	0.5	0.416667	0.26087	0.857143	0.75	0.5
0.87963	0.761194	0.025641	1	0.75	0.5	1	1	1	0.791667	0.666667	0.166667
0.822222	0.674419	0.140625	0.928571	0.875	0.5	0.818182	0.692308	0.368421	0.944444	0.9	0.2
0.645161	0.5	0.0476191	0.9375	0.9	0.222222	1	0.9375	0.6	0.846154	0.736842	0.375
0.941176	0.833333	0.333333	0.0357143	0	0	0.0125	0	0	0.5	0.6	0.5
0.648649	0.451613	0.111111	0.913043	0.846154	0.285714	0.0384615	0	0	0.611111	0.333333	0.0909091
0.925926	0.904762	0.111111	0.333333	0.25	0.333333	0.0384615	0	0	0.8	0.75	0.4
1	0.75	0.5	1	1	1	0.0333333	0	0	0.909091	0.888889	0.8
0.645161	0.478261	0.176471	0.516129	0.454545	0.266667	1	1	1	0.681818	0.5625	0.2
0.913043	0.820513	0.153846	1	1	0.333333	1	1	1	1	1	0.5
0.810811	0.647059	0.222222	0.857143	0.758621	0.0357143	0.25	0.25	0	0.384615	0.333333	0
0.72	0.5625	0.0588235	1	1	1	0.95	0.952381	0	0.290323	0.25	0
0.888889	0.791667	0.25	1	1	0.5	1	1	0.8	1	1	1
0.571429	0.416667	0.142857	0.162791	0.0588235	0	0.321429	0.3	0	0.761905	0.526316	0.0769231
0.842105	0.735294	0.0555556	0.190476	0.125	0	1	1	1	0.684211	0.538462	0.333333
0.888889	0.790698	0.130435	0.369565	0.346154	0	1	1	1	0.72	0.538462	0.130435
0.805556	0.73913	0.0833333	0.04	0	0	1	1	1	0.5	0.25	0
0.809524	0.785714	0.25	0.25	0.166667	0.2	0.16129	0.0833333	0	0.4	0.333333	0
0.6875	0.583333	0.25	1	1	1	1	1	1	0.916667	0.809524	0.4
1	1	1	0.625	0.5	0.25	0.411765	0.272727	0	0.875	0.875	0.5
1	1	1	0.5	0.428571	0	0.111111	0.04	0	0.79661	0.65	0.133333
0.807692	0.654545	0.0512821	1	0.909091	0.2	0.411765	0.272727	0	0.560976	0.425926	0
0.827586	0.652174	0.125	0.8	0.666667	0.333333	1	1	1	0.613333	0.511111	0
0.928571	0.896552	0.25	0.777778	0.571429	0.4	0.3	0.2	0	0.986111	0.975	0.75
0.893617	0.793103	0.181818	0.754717	0.625	0.2	0.3	0.2	0	0.232877	0.190476	0
0.6	0.473684	0.0769231	1	1	1	1	1	1	0.22973	0.195122	0
0.952381	0.909091	0.5	0.4	0.25	0.333333	1	1	1	0.9	0.818182	0.2
0.8	0.666667	0.25	0.8	0.666667	0.5	1	1	1	1	1	1
0.774194	0.545455	0.125	0.952381	0.916667	0.5	0.891304	0.848485	0.65	0.928571	0.875	0.4
0.975	0.909091	0.222222	0.166667	0	0	1	1	1	1	1	1
0.797297	0.678571	0.0571429	1	1	1	1	1	1	0.5	0.347826	0.0833333
0.797101	0.651163	0.09375	0.5	0.5	0	1	1	1	0.444444	0.285714	0.25
0.941176	0.857143	0.352941	0.888889	0.8	0.5	1	1	1	1	1	1
0.852941	0.738095	0.1	1	0.75	0.5	1	1	1	1	1	1
0.878788	0.652174	0.153846	0.25	0	0	1	1	1	0.793103	0.55	0.142857
0.821429	0.666667	0.111111	1	1	1	1	1	1	0.964029	0.930556	0.142857
0.825	0.782609	0.2	0.977778	0.962963	0.5	1	1	1	0.666667	0.5	0.5
0.0961538	0.0625	0	0.428571	0.333333	0.25	1	1	1	0.15	0.0714286	0
0.888889	0.705882	0.166667	1	1	1	1	1	1	0.222222	0.2	0.5
0.8	0.5	0.333333	0.888889	0.866667	0.181818	1	1	1	0.8	0.5	0.333333
0.848485	0.777778	0.166667	0.214286	0.214286	0.333333	1	1	1	0.0652174	0.0243902	0
0.727273	0.581081	0.126761	0.214286	0.133333	0	0.666667	0.666667	0	0.0444444	0.025	0
0.692308	0.473684	0.111111	0.0666667	0	0	1	1	1	0.0588235	0.0227273	0
0.851852	0.565217	0.105263	0.136986	0.0877193	0.0416667	0.947368	0.909091	0.8	0.16	0.0588235	0
0.818182	0.578947	0.133333	0.191781	0.157895	0.0384615	1	1	1	0.25	0.2	0
0.742268	0.592593	0.0681818	0.109589	0.0517241	0	1	1	1	0.75	0.5	0.166667
0.947368	0.863636	0.333333	0.307692	0.222222	0.2	1	1	1	0.176471	0.1	0
0.882353	0.833333	0.333333	0.0384615	0	0	1	1	1	0.625	0.555556	0.2
0.731707	0.583333	0	1	1	1	1	1	1	0.842105	0.8	0.5
0.940171	0.859375	0.1	0.727273	0.516129	0.0714286	1	1	1	0.926829	0.76	0.2
0.714286	0.529412	0.25	0.0666667	0.03125	0	1	1	1	1	1	1
0.931034	0.708333	0.357143	0.722222	0.5	0.142857	1	1	1	1	1	0.5
0.894737	0.826087	0.333333	0.75	0.444444	0	1	1	1	0.24	0.105263	0
0.814815	0.657895	0.173913	1	1	1	0.65625	0.545455	0	0.792453	0.647059	0.105263
0.5	0.416667	0.222222	0.8	0.714286	0.4	1	1	1	0.0862069	0.0285714	0
0.647059	0.571429	0.348837	0.666667	0.666667	0	1	1	1	0.172414	0.121212	0.148148
1	1	1	0.333333	0	0	1	1	1	0.0694444	0.0208333	0
0.809524	0.717391	0.130435	0.047619	0	0	1	1	1	0.551724	0.380952	0.0909091
0.586957	0.424242	0.08	0.823529	0.777778	0.333333	0.957447	0.958333	0.666667	0.76	0.59375	0.0714286
0.615385	0.37037	0.142857	0.903226	0.777778	0.25	1	1	1	0.210526	0.0833333	0
0.902439	0.791667	0.153846	0.963636	0.933333	0.666667	1	0.972973	0.918367	0.333333	0.3	0
0.758621	0.611111	0.142857	0.903226	0.75	0.153846	0.959184	0.9	0.714286	0.75	0.5	0.333333
1	1	0.4	0.46	0.322581	0	1	1	1	0.1	0	0
0.948718	0.84	0.294118	0.821429	0.636364	0.222222	1	1	1	0.521739	0.444444	0.333333
0.78125	0.65	0.4	0.358491	0.27027	0	1	1	1	0.0769231	0.04	0.037037
0.666667	0.568627	0.214286	0.909091	0.857143	0.75	1	1	1	0.238095	0.176471	0
0.785714	0.6	0.333333	0.0714286	0	0	1	1	0.714286	0.222222	0.142857	0.0833333
0.865385	0.774194	0.0666667	0.105263	0.0833333	0	0.818182	0.846154	0.75	0.573529	0.466667	0.111111
0.973684	0.925	0.2	0.5	0.333333	0.125	1	1	1	0.0645161	0.0363636	0
0.764706	0.681818	0.0952381	0.555556	0.454545	0.25	1	1	1	0.111111	0	0
0.933333	0.875	0.2	0.375	0.272727	0.285714	1	1	1	0.913043	0.84	0.166667
0.690909	0.48	0.132075	0.4	0.30303	0.148936	1	1	1	0.947368	0.916667	0.6
1	0.888889	0.5	1	1	1	1	1	1	0.758621	0.647059	0.2
1	0.944444	0.5	0.888889	0.857143	0.5	1	1	1	0.0625	0	0
0.857143	0.761905	0.153846	0.2	0.0909091	0	1	1	1	0.181818	0.166667	0
0.931034	0.875	0.25	0.0625	0	0	1	1	1	0.388889	0.2	0.037037
0.882353	0.846154	0.5	1	1	1	1	1	1	0.434783	0.277778	0.125
0.695652	0.611111	0.333333	1	1	1	1	1	1	0.469388	0.333333	0.190476
0.5625	0.454545	0.333333	0.608696	0.4375	0	1	1	1	0.136364	0.0666667	0
0.909091	0.875	0.714286	0.5	0.5	0.5	0.888889	0.833333	0.666667	0.7	0.615385	0.166667
0.473684	0.333333	0.09375	1	1	1	1	1	1	0.75	0.375	0.142857
1	0.833333	0.666667	0.56	0.392857	0	1	1	1	0.708333	0.526316	0.0714286
0.807692	0.6875	0.111111	0.6	0.5	0.25	1	1	1	0.811321	0.733333	0.111111
0.531915	0.448276	0.0897436	0.8	0.666667	0.333333	1	1	1	0.75	0.6	0.5
0.96	0.928571	0.2	0.466667	0.333333	0	1	1	1	1	1	0.5
0.847458	0.723404	0.26	1	1	1	1	1	1	1	1	0.4
0.965517	0.823529	0.25	0.666667	0.571429	0.285714	1	1	1	0.814516	0.654321	0.175
0.888889	0.8	0.5	0.222222	0.2	0	1	1	1	1	1	0.333333
0.786885	0.642857	0.0625	0.153846	0	0	1	1	1	0.875	0.785714	0.4
0.577778	0.360465	0.025641	0.758621	0.611111	0.125	1	1	1	0.333333	0.375	0.333333
0.470588	0.4	0.333333	0.181818	0.111111	0.166667	0.142857	0	0	0.458333	0.191489	0
0.8	0.75	0.666667	0.05	0	0	1	1	1	1	1	0.8
0.037037	0	0	0.923077	0.857143	0.2	1	1	1	0.717949	0.538462	0.0833333
0.965517	0.875	0.25	0.777778	0.666667	0.666667	1	1	1	0.677419	0.6	0.176471
0.942529	0.87234	0.142857	0.521739	0.25	0	1	1	1	0.4	0.333333	0
0.940476	0.888889	0.0769231	1	1	0.333333	1	1	1	0.83871	0.764706	0.166667
0.714286	0.580645	0.136364	0.333333	0.25	0	1	1	1	0.88	0.8	0.5
0.703704	0.666667	0.291667	0.933333	0.853659	0.166667	1	1	1	0.941176	0.888889	0.5
0.548387	0.416667	0.136364	1	0.75	0.333333	1	1	1	0.75	0.5	0.125
0.0674157	0.0576923	0	1	1	1	0.363636	0.25	0.142857	0.833333	0.705882	0.0833333
0.825581	0.75	0.108108	0.857143	0.818182	0.5	0.363636	0.25	0.142857	0.946429	0.903226	0.4
0.884615	0.736842	0.1875	0.777778	0.6	0	1	1	1	1	0.923077	0.666667
0.88	0.777778	0.0142857	0.571429	0.444444	0	1	1	1	0.710526	0.566038	0.16
0.923077	0.826087	0.0833333	0.0588235	0	0	0.921739	0.919355	0.571429	0.0740741	0.037037	0
0.85	0.738095	0.185185	0.666667	0.75	0.75	0.733333	0.777778	0.5	0.34375	0.192308	0
0.692308	0.538462	0.25	1	1	0.4	1	1	1	0.857143	0.777778	0.571429
0.938462	0.85	0.315789	1	1	1	1	1	1	0.95122	0.913043	0.375
0.583333	0.555556	0.222222	0.777778	0.65	0.3125	1	1	1	0.181818	0.142857	0
0.923077	0.9	0.25	1	1	0.5	1	1	1	0.976744	0.958333	0.5
0.9375	0.868421	0.0789474	0.111111	0.111111	0	1	1	0.894737	0.0612245	0.0344828	0
0.821429	0.705882	0.285714	0.909091	0.714286	0.5	1	1	1	0.0612245	0.0333333	0
0.939394	0.916667	0.333333	0.444444	0.4	0	0.0588235	0	0	0.9	0.75	0.5
0.769231	0.619048	0.222222	0.375	0.230769	0.148148	1	0.916667	0.833333	0.686275	0.542857	0.25
0.833333	0.72	0.166667	0.952381	0.846154	0.285714	0.862745	0.864865	0.695652	1	1	1
0.727273	0.6	0.0882353	1	1	1	1	1	1	0.873016	0.772727	0.0714286
0.894737	0.866667	0.315789	0.2	0	0	1	1	1	0.470588	0.363636	0.166667
0.868421	0.6875	0.235294	0.882353	0.923077	0.3	1	1	1	1	1	1
0.964286	0.903226	0.25	0.807692	0.666667	0	1	1	1	0.8	0.571429	0.166667
0.8	0.6	0.142857	0.666667	0.5	0.5	0.333333	0	0	0.921053	0.88	0.6
0.625	0.533333	0.0689655	0.757576	0.533333	0.111111	1	1	1	0.733333	0.647059	0.166667
0.855072	0.73913	0.12	0.8	0.636364	0.222222	1	1	1	0.952381	0.866667	0.1
0.810811	0.625	0.222222	0.666667	0.380952	0.136364	1	1	1	0.869565	0.714286	0.2
0.8	0.666667	0.2	0.363636	0.125	0	1	1	0.75	0.942857	0.84	0.333333
0.5	0.555556	0.384615	0.8	0.615385	0.142857	1	1	1	0.941176	0.9	0.5
0.8	0.651163	0.0833333	0.725	0.708333	0.333333	1	1	0.833333	0.818182	0.636364	0.5
0.0714286	0	0	0.74359	0.73913	0.4	1	1	1	0.857143	0.714286	0.428571
0.238095	0.108696	0.025641	0.714286	0.555556	0.2	1	1	1	0.666667	0.5	0.25
0.712121	0.588235	0.0517241	0.846154	0.666667	0.222222	1	1	1	0.666667	0.5	0.25
0.882353	0.75	0.235294	0.857143	0.736111	0.242424	1	1	1	0.103448	0.05	0
0.93617	0.916667	0.25	0.954023	0.902174	0.0666667	0.95122	0.944444	0.931034	0.333333	0.333333	0.5
0.586957	0.454545	0.190476	0.666667	0.666667	0.5	0.979592	0.971429	0.941176	0.666667	0.56	0.214286
0.91954	0.851852	0.0681818	0.777778	0.692308	0.333333	1	1	0.666667	1	1	1
0.705882	0.571429	0.181818	0.722222	0.538462	0.285714	1	1	1	0.814815	0.705882	0.4
0.689655	0.5	0.111111	0.8	0.625	0.5	1	1	1	1	1	1
0.857143	0.8	0.25	0.956522	0.882353	0.666667	1	1	1	0.307692	0.210526	0.142857
0.884615	0.818182	0.235294	0.777778	0.714286	0.75	1	1	1	0.357143	0.190476	0
0.969697	0.941176	0.142857	1	1	1	1	1	1	0.3	0.142857	0
0.578947	0.411765	0.117647	0.741935	0.607143	0.176471	1	1	1	1	1	1
0.956522	0.916667	0.333333	0.88	0.764706	0.222222	1	1	1	0.333333	0.1875	0
0.833333	0.777778	0.181818	1	1	1	1	1	1	0.696203	0.588235	0.15
0.75	0.607843	0.0344828	0.511111	0.333333	0.230769	1	1	1	0.235294	0.1	0
0.8125	0.692308	0.454545	0.888889	0.8	0.333333	1	1	1	1	1	1
0.880952	0.821429	0.166667	0.642857	0.5	0.285714	1	1	1	0.947368	0.888889	0.0555556
0.866667	0.777778	0.222222	0.837209	0.708333	0	1	1	1	0.923077	0.75	0.2
0.77551	0.655172	0.0909091	0.666667	0.666667	0.5	1	1	1	0.909091	0.8	0.363636
0.740741	0.578947	0.166667	0.4	0.166667	0	1	1	1	0.5	0.5	0.5
0.96875	0.904762	0.235294	0.555556	0.357143	0.222222	1	1	1	1	1	0.6
0.673913	0.425926	0.1	0.982759	0.969697	0.6	1	1	1	0.857143	0.6	0.25
0.84	0.75	0.294118	0.545455	0.375	0.2	1	1	1	0.592593	0.7	0.692308
0.791667	0.666667	0.285714	0.833333	0.75	0.5	1	1	1	0.4	0.333333	0
0.6875	0.5	0.1875	0.844444	0.76	0.1	1	1	1	1	1	0.285714
0.804348	0.735294	0.380952	0.910448	0.8	0.272727	1	1	1	0.0759494	0.0375	0.0232558
0.714286	0.555556	0.0714286	0.666667	0.5	0.5	1	1	1	0.8	0.666667	0.2
1	1	1	0.813559	0.714286	0.166667	1	1	1	1	1	1
0.892857	0.714286	0.0666667	0.904762	0.764706	0.2	1	1	1	0.521739	0.315789	0.111111
0.878788	0.76	0.136364	1	0.8	0.5	1	1	1	0.36	0.208333	0
0.807692	0.75	0.1	0.833333	0.833333	0	1	0.875	0.666667	0.571429	0.333333	0
0.545455	0.484848	0.266667	0.6	0.5	0	1	1	1	0.0434783	0	0
0.926471	0.772727	0.125	0.6	0.333333	0	1	1	1	0.2	0.125	0
0.942857	0.846154	0.0666667	0.55	0.5	0.333333	1	1	1	0.5	0.25	0.125
1	1	0.5	0.806452	0.684211	0.2	1	1	1	0.5	0.2	0
0.758065	0.62	0.111111	0.857143	0.714286	0.545455	1	1	1	0.652174	0.470588	0.0909091
0.534884	0.526316	0.125	0.571429	0.5	0.25	1	1	0.8	0.642857	0.5	0.375
0.6	0.411765	0	0.647059	0.548387	0.2	0.957447	0.960784	0.285714	0.0806452	0.0571429	0
0.142857	0.0526316	0	0.923077	0.916667	0.875	1	1	1	0.112903	0.0810811	0
0.916667	0.866667	0.5	0.666667	0.666667	0.666667	1	1	1	0.883333	0.771429	0.285714
0.87234	0.733333	0.0833333	0.833333	0.555556	0.25	1	1	0.972222	0.770492	0.638889	0
0.877551	0.727273	0.190476	0.857143	0.8	0.25	1	1	1	0.770492	0.657143	0
0.869565	0.8	0.125	0.785714	0.611111	0.125	1	1	1	0.872727	0.774194	0.125
0.968421	0.884615	0.111111	0.6	0.333333	0	1	1	1	1	0.8	0.5
0.666667	0.466667	0.111111	0.714286	0.714286	0.333333	1	1	1	0.8	0.7	0.2
0.521127	0.346154	0	0.833333	0.75	0.5	1	1	1	0.833333	0.75	0.666667
0.704545	0.515152	0.136364	0.666667	0.571429	0.25	1	1	1	0.947368	0.928571	0.571429
0.666667	0.394737	0.0697674	0.928571	0.866667	0.25	1	1	1	0.5	0.428571	0.222222
0.882353	0.7	0.125	1	1	1	1	1	0.6875	1	1	1
1	1	0.4	0.8	0.736842	0.166667	1	1	1	0.980769	0.965517	0.285714
0.909091	0.833333	0.5	1	1	1	1	1	0.8	0.694444	0.571429	0.294118
0.6	0.428571	0.125	0.75	0.75	0	0.857143	0.857143	0	0.037037	0.0263158	0
0.956522	0.875	0.571429	0.730769	0.590909	0.375	1	1	1	0.8	0.611111	0.0666667
0.769231	0.666667	0.108696	0.148936	0.0909091	0	1	1	1	1	1	1
0.788462	0.65625	0.181818	1	1	1	1	1	1	0.8	0.666667	0.5
0.0444444	0.0416667	0	0.833333	0.75	0.5	1	1	1	0.125	0.0625	0
0.946237	0.918367	0.111111	0.586207	0.416667	0.105263	0.833333	0.75	0.666667	0.416667	0.222222	0.25
0.913043	0.84	0.25	0.685714	0.461538	0.1	1	1	1	0.529412	0.333333	0.0833333
0.0212766	0	0	1	1	1	0.903226	0.9	0.65	1	1	1
0.980392	0.925926	0.2	1	1	1	1	1	1	0.727273	0.444444	0.142857
0.923077	0.857143	0.333333	0.647059	0.545455	0.166667	1	1	1	1	0.769231	0.2
0.894737	0.782609	0.153846	0.6	0.428571	0.2	0.846154	0.875	0.6	0.756757	0.636364	0.153846
0.941176	0.888889	0.25	0.571429	0.4	0.333333	1	1	1	0.911765	0.826087	0.08
0.9	0.833333	0.0909091	0.2	0	0	1	1	1	0.859649	0.75	0.111111
0.630769	0.490909	0.166667	0.787879	0.65	0.142857	1	1	1	0.9	0.769231	0.3
0.0151515	0	0	0.923077	0.8	0.25	1	1	1	1	1	1
0.902174	0.79661	0.12	0.037037	0	0	1	1	1	0.857143	0.8125	0.25
0.833333	0.833333	0.5	0.769231	0.555556	0.2	1	1	1	0.96	0.83871	0.0952381
0.578947	0.5	0.375	1	1	0.5	1	1	1	0.833333	0.7	0.333333
1	1	0.5	0.823529	0.666667	0.176471	1	1	1	0.047619	0	0
0.848485	0.777778	0.25	1	1	0.5	0.969697	0.972222	0.833333	0.769231	0.625	0.333333
0.0588235	0.0277778	0	1	1	0.5	1	1	1	0.625	0.555556	0.5
0.744186	0.666667	0.190476	0.904762	0.826087	0.2	1	1	1	0.545455	0.5	0.5
0.857143	0.75	0.5	0.964286	0.911765	0.222222	1	1	1	0.68	0.5	0.0666667
0.759259	0.628571	0.210526	1	1	1	1	1	1	0.842105	0.785714	0.2
0.571429	0.5	0.285714	0.625	0.529412	0.133333	1	1	0.5	0.509091	0.368421	0.0588235
0.6	0.428571	0.166667	0.64	0.555556	0.333333	1	1	1	0.0172414	0	0
0.571429	0.375	0.1	0.75	0.666667	0.5	0.944444	0.9	0.5	0.145455	0.0769231	0
0.911765	0.804348	0.4375	0.847826	0.75	0.307692	1	1	1	0.181818	0.166667	0
0.75	0.5	0.0476191	0.731707	0.62963	0.235294	1	1	1	0.5	0	0
0.758621	0.538462	0.130435	0.666667	0.5	0.333333	1	1	1	0.875	0.833333	0.75
0.685714	0.521739	0.142857	0.828125	0.674419	0.133333	1	1	1	0.795455	0.7	0.126984
0.0333333	0	0	0.909091	0.882353	0.333333	1	1	1	1	1	1
0.645161	0.576923	0.28	0.933333	0.9	0.5	1	1	1	0.8	0.625	0.25
0.894737	0.625	0.272727	0.666667	0.666667	0	1	1	1	1	1	0.666667
0.892857	0.714286	0.142857	0.740741	0.526316	0.0909091	1	1	1	0.2	0.166667	0
0.96	0.862069	0.0833333	0.8125	0.846154	0.538462	0.0588235	0	0	0.333333	0.2	0.125
0.981132	0.962963	0.333333	0.1	0.0769231	0	1	1	1	0.285714	0.181818	0
1	1	1	0.3125	0.3	0.5	1	1	1	0.597015	0.392157	0.0625
0.948718	0.833333	0.235294	0.909091	0.833333	0.5	1	1	1	1	1	1
0.755102	0.565217	0.0612245	1	1	1	1	0.972222	0.875	0.857143	0.857143	0.289474
0.0169491	0	0	1	1	1	1	1	1	0.571429	0.5	0.333333
0.566667	0.4	0.0140845	0.5	0.333333	0.2	1	1	1	0.1	0	0
0.0476191	0	0	0.944444	0.714286	0.181818	1	1	1	0.461538	0.375	0
0.25	0.1875	0.111111	1	1	0.25	1	1	1	1	1	1
0.735294	0.604651	0.142857	0.862069	0.75	0.333333	1	1	1	1	1	0.5
0.886076	0.795455	0.25	0.843137	0.692308	0.121212	1	1	1	0.857143	0.75	0.333333
0.782609	0.625	0.222222	1	1	1	1	1	1	0.428571	0.25	0
1	1	0.333333	0.888889	0.785714	0.375	1	1	1	0.875	0.666667	0
0.767442	0.692308	0.214286	1	1	0.5	1	1	1	0.923077	0.75	0.25
0.723404	0.647059	0.037037	0.8	0.666667	0.333333	1	1	1	0.4	0.333333	0
0.640625	0.468085	0.121212	0.125	0	0	1	1	0.333333	1	1	1
0.76087	0.666667	0.0769231	0.645161	0.647059	0.5	1	1	1	0.828571	0.592593	0.25
0.891892	0.770833	0.0645161	1	1	1	1	1	1	0.666667	0.666667	0.333333
1	1	1	1	1	0.333333	1	1	1	0.903226	0.789474	0.142857
0.666667	0.5	0.142857	0.842105	0.8	0.2	1	1	0.333333	0.956522	0.884615	0.333333
0.730769	0.647059	0.2	1	0.888889	0.666667	1	1	1	0.827586	0.722222	0.333333
0.809524	0.692308	0.25	0.947368	0.909091	0.75	1	1	1	1	1	0.5
0.55	0.4	0.166667	0.564103	0.425926	0.1	0.980769	0.973684	0.857143	0.857143	0.8	0.5
1	0.714286	0.375	0.6875	0.6	0.333333	0.965517	0.954545	0.636364	0.625	0.5	0.4
1	0.9	0.2	1	1	1	1	1	1	0.2	0.166667	0
0.882353	0.740741	0.0357143	1	1	1	1	1	1	1	1	1
0.692308	0.52381	0.214286	1	1	1	1	1	1	0.12	0.0625	0
0.833333	0.789474	0.142857	1	1	0.333333	1	1	1	0.888889	0.8	0.166667
0.72093	0.551724	0.142857	1	1	0.5	0.428571	0.4	0	1	1	1
0.897436	0.76	0.1	0.8	0.666667	0.25	0.714286	0.75	0.75	0.876812	0.765432	0.0833333
0.74359	0.666667	0.25	0.777778	0.6	0	1	1	1	0.0833333	0	0
0.875	0.772727	0.333333	1	1	0.5	0.961538	0.972222	0.75	0.222222	0.166667	0.333333
0.534884	0.392857	0	1	1	0.5	1	1	1	0.847826	0.777778	0.0555556
0.62069	0.416667	0.111111	1	1	0.5	1	1	1	0.928571	0.866667	0.333333
0.956522	0.871795	0.333333	1	1	0.5	1	1	0.714286	0.928571	0.928571	0.5
0.695652	0.470588	0.111111	0.888889	0.8	0.333333	1	1	1	1	0.928571	0.333333
0.825	0.76	0.454545	1	0.666667	0.5	1	1	1	0.176471	0	0
0.58	0.375	0.05	1	1	1	1	1	1	0.965517	0.875	0.5
0.952381	0.714286	0.2	1	1	1	1	1	1	0.954545	0.928571	0.8
0.916667	0.857143	0.125	1	1	0.5	1	1	1	0.125	0	0
0.88	0.6875	0.0909091	0.5625	0.266667	0	1	1	1	0.6	0.5	0.375
0.866667	0.75	0.0769231	0.923077	0.823529	0.307692	1	1	1	0.8	0.75	0.666667
0.71875	0.565217	0.230769	0.384615	0.3	0	1	1	1	0.625	0.444444	0
0.866667	0.65625	0.217391	0.888889	0.833333	0.461538	1	1	1	0.15	0.0769231	0
0.920635	0.790698	0.129032	0.04	0	0	1	1	0.5	0.642857	0.583333	0.5
0.433333	0.32	0.125	0.941176	0.888889	0.333333	1	1	1	0.5	0.375	0.333333
0.827586	0.725	0.117647	0.895522	0.837838	0.444444	1	1	1	0.818182	0.714286	0.5
0.744186	0.615385	0.25	1	1	0.666667	1	1	1	1	1	1
0.981132	0.964286	0.666667	1	1	0.6	1	1	1	0.0666667	0.0540541	0.0769231
0.892857	0.722222	0.0909091	0.5	0.5	0	1	1	1	0.0163934	0	0
0.77193	0.641026	0.025	0.142857	0	0	1	1	0.948718	0.0833333	0.0526316	0
0.95082	0.909091	0.142857	0.461538	0.3	0.142857	1	1	1	0.1	0.0810811	0.0769231
0.526316	0.411765	0.176471	1	1	0.75	1	1	1	0.333333	0	0
0.943662	0.851064	0.0895522	0.76	0.611111	0.125	0.75	0.666667	0.333333	0.977273	0.884615	0.375
0.914286	0.85	0.222222	0.666667	0.5	0.333333	1	1	1	0.666667	0.461538	0.142857
0.692308	0.555556	0.272727	1	1	1	1	1	1	0.909091	0.85	0.181818
0.508772	0.363636	0.0967742	1	1	1	1	1	1	0.0967742	0.0526316	0
0.8	0.645833	0.115385	0.6	0.428571	0.25	0.5	0.5	0	0.0882353	0.0454545	0
1	1	0.333333	1	1	1	0.5	0.5	0	1	1	1
0.830189	0.741935	0.0833333	0.868852	0.857143	0.0625	1	1	1	0.851852	0.736842	0.333333
0.8	0.666667	0.222222	1	1	1	1	1	1	1	1	0.125
0.958333	0.928571	0.25	0.769231	0.625	0.25	0.333333	0.333333	0	0.689655	0.666667	0.25
0.6	0.428571	0.0833333	0.5	0.4	0.333333	1	1	1	0.113636	0.0869565	0
0.846154	0.8	0.666667	0.333333	0.166667	0	0.938776	0.95	0.777778	0.125	0	0
0.866667	0.68	0.136364	1	1	1	1	1	1	0.952381	0.909091	0.5
1	0.954545	0.222222	1	1	1	1	1	1	0.869565	0.833333	0.333333
0.83871	0.722222	0.222222	0.777778	0.666667	0.4	1	1	1	0.5	0.5	0
0.580645	0.391304	0.0714286	0.571429	0.4	0.333333	1	1	1	0.833333	0.666667	0
0.938776	0.848485	0.0298507	0.923077	0.833333	0.454545	1	1	1	1	0.909091	0.5
0.714286	0.6	0.5	0.5	0.5	0	1	1	1	0.421053	0.4	0.5
0.84375	0.73913	0.173913	0.891892	0.791667	0.133333	1	1	1	0.363636	0.333333	0
0.684211	0.538462	0.166667	1	1	1	1	1	1	0.8	0.666667	0.285714
1	1	1	0.607143	0.619048	0.136364	1	1	1	0.285714	0.166667	0.1
0.946429	0.903226	0.285714	0.888889	0.75	0.5	0.916667	0.941176	0.777778	0.272727	0.142857	0
0.96	0.923077	0.142857	0.769231	0.5	0	1	1	1	0.4	0.333333	0.333333
0.884615	0.8	0.32	1	1	1	1	1	1	0.428571	0.25	0
0.860465	0.770833	0.05	0.75	0.545455	0.125	1	1	1	0.375	0.2	0
0.890244	0.784314	0.176471	0.125	0.0909091	0	1	1	1	1	1	1
0.583333	0.5	0.428571	1	1	0.5	1	1	1	0.5	0.375	0.285714
0.925926	0.882353	0.333333	0.625	0.4	0	1	1	1	1	1	1
0.875	0.818182	0.4375	1	1	1	1	1	1	0.636364	0.428571	0
0.479167	0.302326	0.0652174	0.62069	0.454545	0.2	1	1	1	0.571429	0.4	0.25
0.75	0.466667	0.181818	0.958333	0.857143	0.166667	1	1	1	0.333333	0.125	0
0.8	0.705882	0.214286	0.727273	0.54902	0.0344828	1	1	1	1	1	1
0.875	0.756757	0.0740741	0.62963	0.5	0.166667	1	1	1	0.444444	0.333333	0.2
0.789474	0.615385	0.285714	0.711111	0.64	0.166667	1	1	1	0.666667	0.5	0.5
0.730159	0.54	0.0952381	0.923077	0.857143	0.2	1	1	1	0.578947	0.466667	0.214286
0.0322581	0	0	0.777778	0.692308	0.0909091	0.4	0.25	0	0.974684	0.803922	0.1
0.882979	0.763636	0.05	0.666667	0.5625	0	0.8	0.857143	0	0.884615	0.75	0.285714
0.907407	0.787879	0.142857	0.25	0.2	0.333333	0.1	0	0	0.716981	0.636364	0.333333
0.444444	0.342857	0.115385	0.25	0.166667	0.1	1	1	1	0.807692	0.675676	0.227273
0.0888889	0.0571429	0	1	1	1	1	1	1	1	1	0.5
0.0408163	0	0	1	1	1	1	1	1	0.918919	0.809524	0.25
0.882353	0.809524	0.1	0.5	0.444444	0.428571	1	1	1	0.833333	0.714286	0.5
0.545455	0.457143	0.15625	1	1	1	1	1	1	0.947368	0.909091	0.285714
0.76	0.733333	0.222222	0.333333	0.222222	0	1	1	1	1	0.923077	0.333333
0.858491	0.724638	0.0483871	0.285714	0.181818	0.111111	0.885714	0.85	0.2	0.933333	0.888889	0.75
0.594595	0.521739	0.166667	0.333333	0.166667	0	1	1	1	0.851064	0.6875	0.142857
0.571429	0.405405	0.111111	0.25	0	0	1	1	1	0.736842	0.538462	0.0909091
0.0645161	0.0212766	0	0.25	0	0	1	1	1	1	1	1
0.698113	0.564103	0.102564	0.740741	0.590909	0.357143	1	1	1	0.8	0.695652	0.214286
0.818182	0.65	0.0487805	0.68	0.5	0.272727	0.388889	0.230769	0	1	1	0.6
0.909091	0.833333	0.333333	0.133333	0.0454545	0	0.2	0.111111	0	0.966667	0.837838	0.181818
0.954545	0.884615	0.0769231	0.333333	0.333333	0	1	1	1	0.347826	0.181818	0.03125
1	1	0.666667	1	1	1	1	1	1	0.363636	0.333333	0.2
0.868421	0.730769	0.181818	0.555556	0.6	0	0.212121	0.115385	0	1	1	0.5
0.590909	0.368421	0.0338983	0.918919	0.863636	0.375	1	1	1	0.738095	0.62963	0.384615
1	0.896552	0.25	0.6	0.6	0	0.75	0.75	0	0.666667	0.5	0
0.846154	0.666667	0.222222	1	1	1	1	1	1	0.8	0.6	0.142857
0.77551	0.727273	0.217391	0.421053	0.266667	0.125	1	1	1	0.923077	0.875	0.5
0.945946	0.909091	0.5	0.846154	0.666667	0.4	1	1	1	0.942308	0.890909	0.125
0.690909	0.564103	0.16	0.5	0.428571	0	0.933333	0.9	0.8	0.849057	0.8	0.333333
0.00892857	0	0	0.111111	0	0	0.8	0.857143	0.666667	0.0925926	0.0666667	0
0.0483871	0.0222222	0	1	1	1	1	1	0.909091	0.423077	0.368421	0.357143
0.816327	0.666667	0.0909091	0.153846	0.142857	0	1	1	1	0.333333	0.25	0
0.0416667	0.03125	0.0476191	1	1	1	1	1	1	0.9	0.851852	0.285714
0.729167	0.636364	0.2	0.461538	0.272727	0.0833333	0.978495	0.980769	0.538462	0.833333	0.75	0.5
0.75	0.588235	0.05	0.666667	0.5	0.2	0.97619	0.96875	0.85	0.432432	0.375	0.181818
0.733333	0.52	0.136364	0.857143	0.631579	0.111111	1	1	0.846154	0.945946	0.846154	0.583333
0.685714	0.515152	0.1875	0.85	0.785714	0.375	1	1	1	0.928571	0.888889	0.5
0.84	0.714286	0.0909091	0.428571	0.2	0	1	1	0.941176	0.466667	0.307692	0.0909091
0.822222	0.655172	0.0526316	0.538462	0.444444	0.4	1	1	1	0.636364	0.333333	0.2
0.789474	0.677419	0.25	1	1	1	0.833333	0.818182	0.125	1	1	1
0.934783	0.851852	0.0714286	0.36	0.214286	0	1	1	1	0.666667	0.545455	0.2
0.90625	0.8	0.5	0.047619	0	0	1	1	1	0.55	0.416667	0
0.677419	0.431373	0.04	0.047619	0	0	1	1	1	0.08	0	0
0.708333	0.619048	0.130435	0.933333	0.842105	0.5	0.0188679	0	0	0.555556	0.363636	0
0.866667	0.630435	0.0476191	0.958333	0.75	0.428571	1	1	1	0.933333	0.875	0.5
0.571429	0.472222	0.0465116	0.769231	0.545455	0.0833333	0.8	0.8	0.5	0.888889	0.833333	0.666667
0.846154	0.707317	0.375	0.333333	0.25	0.25	1	1	1	0.857143	0.666667	0.4
0.833333	0.833333	0.333333	0.75	0.6	0.25	1	1	1	0.037037	0	0
0.75	0.619048	0.133333	0.823529	0.666667	0.3	1	1	1	1	1	1
0.9375	0.818182	0.666667	0.8	0.8	0.333333	1	1	1	0.666667	0.5	0.5
0.941176	0.761905	0.111111	1	1	1	0.0384615	0	0	1	1	1
0.651163	0.540541	0.235294	1	1	1	0.0384615	0	0	0.222222	0.214286	0.2
0.8	0.727273	0.142857	0.966667	0.935484	0.25	1	1	1	0.25	0.2	0
0.914286	0.809524	0.2	0.933333	0.882353	0.333333	1	1	1	0.296296	0.148148	0.04
0.875	0.702128	0.153846	0.5	0.5	0.5	1	1	1	1	1	1
1	1	0.6	1	1	1	0.0588235	0	0	0.909091	0.791667	0.333333
0.941176	0.888889	0.5	0.977778	0.942857	0.142857	1	1	1	0.803571	0.766667	0.4
0.90625	0.863636	0.588235	0.821429	0.64	0.176471	1	1	1	0.0175439	0	0
0.704545	0.566667	0.166667	0.9	0.818182	0.1	1	1	0.75	0.015873	0	0
0.84058	0.717391	0.0588235	0.888889	0.818182	0.5	1	1	1	0.8	0.666667	0.333333
0.846154	0.702703	0.12	1	1	1	1	1	1	1	1	0.5
0.727273	0.590909	0.111111	0.741935	0.571429	0.0833333	1	1	1	0.1	0.0833333	0
0.892857	0.722222	0.25	1	1	1	1	1	1	0.4	0.333333	0.2
0.666667	0.551724	0.130435	0.1875	0.0909091	0	0.560606	0.514286	0	1	1	1
0.555556	0.294118	0.0196078	0.896552	0.795918	0.166667	1	1	1	0.9	0.857143	0.5
1	1	1	0.727273	0.571429	0.25	1	1	1	0.785714	0.666667	0.5
0.913043	0.8	0.363636	0.777778	0.466667	0.0666667	1	1	1	0.285714	0.2	0.2
0.915254	0.794118	0.0909091	0.257143	0.166667	0	1	1	1	1	1	0.666667
0.963636	0.931034	0.285714	0.826087	0.714286	0.285714	1	1	1	0.333333	0.285714	0
0.90625	0.809524	0.272727	0.826087	0.733333	0.307692	1	1	0.777778	0.777778	0.777778	0.25
0.790698	0.714286	0.157895	0.941176	0.894737	0.6	1	1	1	0.944444	0.857143	0.4
0.808824	0.7	0.0833333	1	1	1	1	1	1	0.985915	0.973684	0.444444
0.681818	0.588235	0.454545	0.333333	0.233333	0.142857	0.521739	0.576923	0.5	0.625	0.375	0.125
0.666667	0.555556	0.25	0.842105	0.8	0.166667	1	1	1	0.525	0.357143	0
0.818182	0.75	0.166667	0.166667	0.1	0	1	1	1	0.317073	0.2	0
0.744681	0.6	0.0888889	0.866667	0.777778	0.5	1	1	1	1	1	0.5
0.820513	0.655172	0.210526	0.716667	0.675676	0.307692	1	1	1	1	0.941176	0.333333
0.394737	0.272727	0.12	0.137931	0.0869565	0.0625	1	1	1	0.913043	0.6875	0.0833333
1	1	0.5	0.0666667	0.0425532	0	1	1	1	0.954545	0.785714	0.142857
0.0215827	0.0131579	0	0.6	0.333333	0	1	1	1	0.75	0.55	0.125
0.898551	0.842105	0.117647	0.142857	0	0	1	1	1	0.5	0.5	0.333333
0.865385	0.763158	0.1	0.89011	0.833333	0.176471	0.894737	0.911765	0.666667	0.88	0.8	0.4
0.869565	0.777778	0.111111	1	1	1	1	1	1	0.804878	0.678571	0.333333
0.848485	0.727273	0.0555556	1	1	1	1	1	1	1	1	1
0.873786	0.820896	0.08	0.883495	0.684932	0.210526	1	1	1	0.5	0.5	0
1	1	0.666667	0.794118	0.72093	0.280488	1	1	1	0.944444	0.833333	0.6
1	0.970588	0.142857	0.875	0.777778	0.5	1	1	1	0.6875	0.615385	0.444444
0.5	0.526316	0.454545	0.666667	0.444444	0.111111	1	1	1	0.956522	0.916667	0.666667
0.025	0.0133333	0	1	1	1	1	1	1	0.695652	0.409091	0.2
0.8	0.608696	0.384615	1	1	1	1	1	1	0.421053	0.210526	0.0526316
0.882353	0.730769	0.106383	0.137931	0.0769231	0.0526316	1	1	1	1	1	1
0.888889	0.736842	0.166667	0.275862	0.153846	0.0526316	1	1	1	0.545455	0.363636	0.272727
0.954545	0.914286	0.285714	0.0967742	0.0357143	0	0.25	0.25	0	0.8	0.666667	0.333333
0.857143	0.727273	0.230769	0.851852	0.7	0.272727	1	1	1	0.535714	0.384615	0.0555556
0.740741	0.55	0.0769231	1	1	1	1	1	1	0.722222	0.583333	0.333333
0.818182	0.684211	0.111111	0.0684932	0.0222222	0	1	1	1	0.0666667	0	0
0.941176	0.777778	0.222222	0.8	0.8	0.5	1	1	1	0.957746	0.923077	0.25
0.869565	0.8	0.428571	1	1	1	1	1	1	1	1	0.75
0.075	0.0333333	0	0.96	0.925926	0.666667	1	1	1	0.777778	0.666667	0.111111
0.0476191	0	0	1	1	1	1	1	1	0.958333	0.8	0.1
0.514286	0.461538	0.130435	0.764706	0.777778	0.4	1	1	1	0.9	0.818182	0.25
0.833333	0.75	0.333333	1	1	1	1	1	1	0.8	0.714286	0.166667
0.774194	0.606061	0.166667	0.5	0.5	0	1	1	1	0.954545	0.916667	0.4
1	0.857143	0.25	1	1	1	0.972603	0.948276	0.92	0.857143	0.818182	0
0.9375	0.725	0.0909091	0.4	0.333333	0.5	0.0394737	0.0169491	0	0.2	0.142857	0.25
0.878788	0.714286	0.135135	0.909091	0.727273	0.571429	0.0857143	0.04	0	0.5	0.5	0
0.666667	0.5	0.060241	0.5	0.5	0	1	1	1	0.4	0.263158	0.0909091
0.958333	0.928571	0.5	1	1	1	0.923077	0.8	0.25	0.4	0.277778	0
0.96	0.923077	0.2	0.333333	0	0	1	1	1	0.114286	0.0714286	0
0.7	0.52381	0.181818	0.5	0.363636	0	1	1	1	0.114286	0.0714286	0
0.818182	0.714286	0.176471	0.272727	0.111111	0	1	1	1	0.333333	0.285714	0
0.956897	0.876923	0.0526316	1	1	1	0.15625	0.117647	0	0.740741	0.636364	0.222222
1	1	1	0.0909091	0	0	1	1	1	0.753623	0.577778	0.133333
0.631579	0.481481	0.117647	0.142857	0.142857	0	1	1	1	1	1	1
0.0441177	0.0232558	0	1	1	1	1	1	1	0.176471	0.0833333	0
0.875	0.789474	0.214286	0.666667	0.454545	0.166667	1	1	1	0.818182	0.692308	0.4
0.833333	0.714286	0.2	0.823529	0.777778	0.25	1	1	1	0.9375	0.941176	0
0.944444	0.894737	0.2	1	1	0.5	0.0476191	0	0	0.933333	0.875	0.5
0.857143	0.823529	0.0833333	0.333333	0.333333	0	1	1	1	0.952381	0.909091	0.333333
0.776316	0.634615	0.0612245	1	1	1	1	1	1	0.882353	0.666667	0.4
0.875	0.652174	0.0714286	0.333333	0.25	0.333333	1	1	1	0.631579	0.4375	0.111111
0.7	0.615385	0.0833333	0.608696	0.447761	0.047619	1	1	1	1	0.923077	0.5
0.5	0.377049	0.0892857	1	1	1	0.90625	0.888889	0.666667	0.972973	0.947368	0.142857
1	1	0.5	1	1	1	1	1	0.894737	0.842105	0.72	0.2
0.785714	0.631579	0.230769	0.0526316	0	0	1	1	1	0.0138889	0	0
0.695652	0.588235	0.2	0.92	0.933333	0.571429	0.0232558	0	0	1	1	1
0.05	0	0	0.666667	0.5	0.5	0.08	0.0588235	0	0.688889	0.444444	0.08
0.789474	0.666667	0.272727	0.3125	0.272727	0.285714	1	1	1	0.62963	0.480769	0.116279
0.860215	0.75	0.0897436	0.666667	0.5	0.25	1	1	1	0.882353	0.695652	0.333333
0.826087	0.666667	0.222222	0.571429	0.4	0.25	1	1	1	0.75	0.75	0.5
0.808511	0.678571	0.111111	0.2	0	0	1	1	1	1	0.833333	0.6
0.916667	0.785714	0.142857	0.666667	0.666667	0	1	1	1	0.9	0.8	0.625
0.0227273	0	0	1	1	1	1	1	1	0.865385	0.757576	0.125
0.860465	0.740741	0.2	0.1	0	0	1	1	1	1	0.928571	0.5
0.882353	0.809524	0.2	1	1	1	1	1	1	1	1	0.25
0.820513	0.512821	0.193548	0.711111	0.603448	0.0810811	1	1	1	1	0.6875	0.181818
0.730769	0.571429	0.0434783	0.833333	0.666667	0.25	1	1	1	0.842105	0.666667	0.25
0.897436	0.818182	0.117647	0.5	0.5	0	1	1	1	0.888889	0.777778	0.2
1	1	1	0.916667	0.774194	0	1	1	1	0.8	0.615385	0.125
0.717949	0.508772	0.0689655	0.727273	0.565217	0.111111	1	1	1	1	1	0.5
0.814815	0.611111	0.125	0.923077	0.857143	0.5	1	1	1	0.888889	0.823529	0.111111
0.833333	0.714286	0.142857	0.851852	0.793103	0.25	1	1	1	0.8	0.7	0.555556
0.641509	0.588235	0.333333	1	1	1	0.25	0.25	0	0.666667	0.5	0.5
1	0.666667	0.5	0.733333	0.666667	0.375	1	1	1	0.333333	0.285714	0.333333
0.0980392	0.0645161	0	0.666667	0.666667	0	1	1	1	1	1	1
0.807692	0.774194	0.173913	0.333333	0.333333	0	1	1	1	0.833333	0.7	0.25
0.828571	0.625	0.0588235	0.444444	0.307692	0.166667	0.2	0.2	0	0.755102	0.552632	0.16129
0.772727	0.611111	0.129032	1	1	1	0.5	0.5	0.5	0.0277778	0	0
0.468354	0.358025	0.102804	1	1	1	1	1	1	0.789474	0.692308	0.272727
0.842105	0.692308	0.1875	0.1	0.0909091	0.333333	1	1	1	0.592593	0.421053	0.0625
0.822581	0.684211	0.0952381	0.4375	0.363636	0.4	0.75	0.777778	0.5	0.636364	0.538462	0.125
0.666667	0.555556	0.142857	0.25	0.181818	0.2	0.6	0.6	0	0.5	0.529412	0.142857
1	1	0.25	0.142857	0.0714286	0.0833333	1	1	1	0.974359	0.909091	0.3
1	1	1	0.285714	0.142857	0	0.8	0.8	0	0.555556	0.166667	0
0.909091	0.813953	0.025	1	1	0.333333	1	1	1	0.791667	0.647059	0.4
0.930233	0.854167	0.0625	1	1	1	1	1	1	0.871795	0.782609	0.375
0.727273	0.571429	0.2	0.875	0.777778	0.5	0.111111	0	0	0.914894	0.92	0.333333
0.322581	0.227273	0.0434783	0.2	0	0	1	1	1	1	1	0.5
1	1	0.5	0.4	0.333333	0.5	0.777778	0.6	0	1	1	1
0.692308	0.591837	0.0769231	1	1	1	1	1	1	1	1	0.5
1	1	1	0.216216	0.181818	0.16	1	1	1	0.666667	0.5	0.333333
0.770115	0.650794	0.0847458	0.666667	0.5	0.333333	1	1	1	1	1	1
0.759036	0.591549	0.306818	0.885714	0.775	0.1	1	1	1	0.692308	0.6	0.444444
0.384615	0.227273	0.0555556	0.608696	0.5	0.235294	1	1	1	1	1	1
0.628571	0.472222	0.114286	0.666667	0.5	0.5	1	1	1	0.8	0.75	0.666667
0.348837	0.228571	0	1	0.75	0.25	1	1	1	0.0784314	0.0377358	0.0196078
0.833333	0.609756	0.0769231	0.777778	0.5	0.1875	1	1	1	0.894737	0.866667	0.75
0.863636	0.714286	0.117647	0.714286	0.5	0	1	1	1	0.75	0.6	0.2
0.630435	0.484848	0.04	0.8	0.666667	0.5	1	1	1	1	1	1
0.888889	0.8	0.5	0.47619	0.357143	0.111111	0.15625	0.117647	0	0.333333	0.333333	0
0.862069	0.681818	0.307692	0.827586	0.714286	0.416667	1	1	1	0.363636	0.153846	0
0.037037	0	0	0.666667	0.5	0.5	0.9	0.846154	0.5	0.142857	0.142857	0
0.782609	0.666667	0.142857	1	1	1	0.482759	0.263158	0	1	0.888889	0.333333
0.893617	0.827586	0.333333	0.727273	0.571429	0.2	0.970588	0.916667	0.6	1	1	1
0.583333	0.470588	0.142857	0.5	0.333333	0.166667	1	1	1	0.257143	0.2	0.117647
1	0.941176	0.333333	1	0.777778	0.4	1	1	1	0.941176	0.666667	0.285714
0.631579	0.333333	0.0526316	0.714286	0.714286	0	1	1	1	0.857143	0.8	0.666667
0.909091	0.888889	0.625	1	1	0.125	1	1	1	0.766667	0.666667	0.0333333
0.613636	0.416667	0.0434783	0.75	0.666667	0.666667	0.954545	0.916667	0.666667	0.703704	0.647059	0.142857
0.771084	0.576271	0.037037	1	1	1	1	1	1	0.821429	0.705882	0.25
1	0.962963	0.2	0.75	0.6	0.25	1	1	0.428571	0.645161	0.478261	0.176471
0.818182	0.625	0.207547	0.954955	0.9	0.222222	1	1	1	0.666667	0.538462	0
0.6	0.352941	0.142857	0.8	0.666667	0.333333	1	1	1	0.923077	0.894737	0.133333
0.818182	0.555556	0.0714286	1	0.888889	0.333333	0.0909091	0	0	1	0.857143	0.4
1	0.764706	0.0909091	1	1	1	1	1	1	0.1	0	0
0.875	0.777778	0.25	1	1	1	1	1	1	0.5	0.5	0.5
0.714286	0.7	0.166667	0.909091	0.833333	0.333333	1	1	1	1	1	0.333333
0.954545	0.914286	0.125	1	1	0.666667	1	1	0.866667	0.863636	0.666667	0.125
0.867925	0.71875	0.0625	1	1	1	1	1	1	0.8	0.6	0.166667
0.810811	0.68	0.0476191	1	1	0.666667	1	1	1	0.916667	0.75	0.5
0.212121	0.1	0	0.142857	0	0	1	1	1	0.0588235	0	0
0.567568	0.558824	0.285714	0.5	0.5	0.5	1	1	1	0.857143	0.777778	0.5
0.257143	0.133333	0	0.681818	0.5625	0.181818	1	1	1	0.8	0.75	0.75
0.947368	0.863636	0.0357143	0.888889	0.8	0.666667	1	1	1	0.0625	0	0
0.538462	0.368421	0.0476191	0.25	0.25	0	1	1	0.833333	0.73913	0.588235	0.25
0.439024	0.272727	0.0454546	1	0.666667	0.2	0.2	0.166667	0.166667	0.8	0.666667	0.333333
0.883721	0.76	0.166667	0.875	0.785714	0.333333	0.2	0.166667	0.166667	0.333333	0.333333	0.4
0.684211	0.5	0.214286	0.820513	0.64	0.111111	1	1	1	0.8	0.75	0.666667
0.735294	0.557377	0.0958904	0.774194	0.695652	0.4	1	1	1	0.666667	0.666667	0.5
0.652174	0.5	0.0476191	0.75	0.666667	0.25	0.85	0.8125	0.666667	0.909091	0.833333	0.2
1	1	1	0.72	0.611111	0.4	1	1	1	0.933333	0.888889	0.4
0.8125	0.677419	0.216216	1	1	0.444444	1	1	1	1	1	1
1	1	0.5	0.0483871	0.025641	0	1	1	1	0.666667	0.6	0
0.75641	0.514706	0.0230769	0.631579	0.535714	0.157895	1	0.909091	0.875	0.4	0.333333	0.333333
1	1	0.25	0.792453	0.724138	0	0.923077	0.888889	0.833333	0.444444	0.375	0.285714
0.909091	0.719298	0.162162	1	1	1	1	1	1	0.666667	0.625	0.25
0.933333	0.78125	0.153846	0.8	0.666667	0.5	0.363636	0.125	0	1	1	0.75
0.92	0.866667	0.333333	0.181818	0.142857	0	1	1	1	0.638298	0.428571	0.178571
0.882353	0.769231	0.333333	0.857143	0.666667	0.25	0.95	0.916667	0.692308	0.9	0.75	0.166667
0.851351	0.708333	0.0666667	0.944444	0.75	0.5	0.974359	0.956522	0.818182	0.830189	0.71875	0.210526
0.839286	0.684211	0.0909091	1	1	1	1	1	1	0.423077	0.35	0.166667
0.928571	0.8125	0.142857	1	1	1	0.769231	0.75	0.6	0.28	0.2	0
0.521739	0.410256	0.291667	1	1	1	1	1	0.4	0.388889	0.230769	0
0.946667	0.880952	0.0689655	0.857143	0.75	0.5	1	1	0.855072	0.692308	0.5625	0.2
0.90625	0.833333	0.285714	0.190476	0.091954	0.0138889	0.367925	0.260274	0	0.75	0.714286	0
0.886792	0.806452	0.25	0.987805	0.976744	0.25	1	0.978723	0.882353	0.923077	0.6	0.2
0.764706	0.538462	0.166667	0.666667	0.636364	0.333333	0.666667	0.666667	0.333333	0.818182	0.714286	0.333333
0.838235	0.708333	0.205882	0.826923	0.771429	0.0769231	0.928571	0.8	0.375	0.263158	0.214286	0.166667
0.784615	0.625	0.12	1	1	0.428571	1	1	0.6	0.25	0	0
0.869048	0.787234	0.142857	0.857143	0.666667	0.25	1	1	1	1	1	1
0.625	0.470588	0.0967742	0.651163	0.576923	0.25	0.913043	0.882353	0.888889	0.871795	0.772727	0.166667
0.844828	0.72973	0.1	1	1	1	1	1	0.666667	0.911111	0.84	0.333333
0.781818	0.6	0.0784314	0.64	0.52381	0.538462	1	1	0.5	0.886364	0.7	0.107143
1	1	1	0.222222	0.16129	0	0.958333	0.944444	0.846154	0.823529	0.8	0.5
0.888889	0.857143	0.352941	0.266667	0.153846	0.0833333	1	1	1	0.35	0.153846	0
0.526316	0.384615	0.0909091	1	1	1	1	1	1	0.909091	0.758621	0.25
0.1	0.0476191	0	0.916667	0.846154	0.333333	1	1	1	0.615385	0.571429	0.5
0.71875	0.608696	0.25	1	1	1	1	1	1	1	0.5	0.142857
0.714286	0.555556	0.166667	0.5	0.5	0.5	1	1	1	0.84	0.705882	0.2
0.880952	0.785714	0.233333	0.75	0.6	0.571429	0.888889	0.8	0.666667	0.8	0.714286	0.5
1	0.933333	0.25	0.2	0	0	0.652174	0.538462	0	0.727273	0.625	0.2
0.897436	0.72	0.03125	1	1	1	1	1	1	0.795455	0.730769	0.384615
0.766667	0.714286	0.0909091	0.588235	0.357143	0.125	1	1	1	0.875	0.833333	0.6
0.941176	0.857143	0.388889	0.142857	0	0	0.6	0.6	0.5	0.947368	0.8	0.545455
0.666667	0.5	0.25	0.4	0.333333	0.333333	0.4	0.4	0.5	0.863636	0.833333	0.285714
0.0344828	0	0	0.193548	0.12	0	1	1	1	1	0.857143	0.5
0.806452	0.75	0.214286	0.322581	0.2	0.0555556	1	1	1	0.816327	0.758621	0.333333
0.846154	0.675676	0.12	1	1	1	1	1	1	0.857143	0.761905	0.285714
0.677419	0.56	0.173913	0.222222	0.0909091	0	1	1	1	1	0.857143	0.5
0.8	0.545455	0.166667	0.8	0.571429	0.5	1	1	1	0.851064	0.741935	0.352941
0.953488	0.758621	0.125	0.666667	0.666667	0	1	1	1	0.833333	0.545455	0.272727
0.903226	0.708333	0.318182	1	1	1	1	1	1	0.926471	0.825	0.272727
0.578947	0.3	0.0714286	0.5	0.5	0	1	1	1	1	1	1
0.458333	0.411765	0.214286	0.5	0.2	0	1	1	0.8	0.933333	0.9	0.75
0.676471	0.5	0.120879	0.25	0.2	0.2	0.0294118	0	0	1	1	1
0.0298507	0.0181818	0.0175439	1	0.916667	0.5	1	1	1	1	1	1
0.826087	0.705882	0.25	0.915663	0.826087	0.0833333	0.152778	0.119048	0	0.666667	0.4	0.333333
0.979592	0.892857	0.4	0.8	0.666667	0.5	0.868852	0.888889	0.571429	1	1	1
0.777778	0.633333	0.222222	1	1	1	0.857143	0.764706	0.1875	0.842105	0.818182	0.5
0.95082	0.90625	0.2	0.0833333	0	0	1	1	1	0.909091	0.833333	0.5
1	1	1	1	1	1	1	1	1	1	1	1
0.732143	0.54902	0.0392157	0.571429	0.4	0	1	1	1	0.307692	0.222222	0
0.693878	0.536585	0.15	0.307692	0.25	0	1	1	1	0.916667	0.846154	0.333333
0.916667	0.8	0.133333	0.153846	0	0	1	1	1	0.8	0.75	0
0.882353	0.833333	0.333333	1	1	1	0.529412	0.5	0.15	0.230769	0.111111	0
0.931818	0.875	0.173913	0.142857	0	0	1	1	0.818182	0.92	0.857143	0.272727
0.571429	0.4	0.125	0.666667	0.5	0.5	0.928571	0.923077	0.117647	0.416667	0.380952	0.3125
0.885246	0.763158	0.111111	1	1	1	1	1	1	0.733333	0.545455	0.285714
0.752475	0.651515	0.108108	0.183673	0.0793651	0.0155039	0.882353	0.866667	0.7	0.333333	0	0
0.674419	0.526316	0.131579	0.375	0.272727	0.166667	0.857143	0.714286	0	1	0.857143	0.6
0.866667	0.785714	0.6	0.166667	0.0769231	0	1	1	0.666667	1	1	0.666667
0.844828	0.75	0.105263	0.333333	0	0	0.6	0.6	0	1	1	1
0.822222	0.7	0.142857	1	1	1	1	1	1	0.888889	0.8	0.333333
0.769231	0.625	0.25	0.958333	0.921053	0.333333	1	1	0.75	0.888889	0.888889	0.333333
0.025641	0	0	0.6	0.333333	0	1	1	1	0.909091	0.846154	0.142857
0.733333	0.5	0.25	0.6	0.333333	0	1	1	1	0.857143	0.75	0.5
0.818182	0.627907	0.157895	0.962617	0.928571	0.125	1	1	1	0.897959	0.814815	0.142857
0.875	0.757576	0.0833333	0.949495	0.903846	0.0625	1	1	1	0.647059	0.666667	0.4
0.0188679	0	0	0.941176	0.888889	0.333333	0.933333	0.9375	0.8	0.705882	0.727273	0.333333
0.65	0.360656	0.109091	0.875	0.8	0.6	1	1	1	0.666667	0.5	0.333333
0.333333	0.12	0.00735294	0.923077	0.75	0.5	0.0545455	0.03125	0	0.857143	0.75	0.2
0.784615	0.660377	0.135802	0.368421	0.333333	0.333333	1	1	1	0.666667	0.5	0.333333
0.6	0.405405	0.075	0.4	0.25	0	1	1	1	1	1	1
0.272727	0.111111	0	0.4	0.25	0.0666667	1	1	1	0.8125	0.722222	0.285714
0.2	0.125	0.125	0.888889	0.75	0.5	1	1	0.882353	0.896552	0.866667	0.2
0.5	0.4	0.166667	0.2	0.142857	0.25	0.265306	0.162162	0	0.897196	0.827586	0.0769231
0.84058	0.692308	0.259259	0.962963	0.933333	0.666667	1	1	1	0.666667	0.5	0.5
0.837209	0.538462	0.0638298	0.1	0.047619	0	1	1	1	0.882353	0.8	0.666667
0.944444	0.8	0.214286	0.71875	0.636364	0.3	0.931034	0.875	0.842105	0.5	0.5	0.5
1	0.666667	0.5	0.333333	0.111111	0	0.914286	0.869565	0.705882	0.5	0.5	0.5
0.75	0.625	0.5	1	1	1	1	1	1	0.705882	0.533333	0.3
0.714286	0.666667	0.333333	0.692308	0.555556	0.166667	1	1	1	1	1	1
0.955882	0.85	0.230769	0.95	0.916667	0.454545	1	1	0.846154	0.782609	0.705882	0.444444
0.833333	0.705882	0.153846	0.767442	0.714286	0.3125	1	1	1	0.857143	0.75	0.5
0.882979	0.761905	0.0576923	1	1	1	1	1	1	0.941176	0.818182	0.4
0.907407	0.8	0.0666667	1	1	1	0.05	0	0	1	1	1
0.741935	0.619048	0.3	1	1	1	1	1	1	0.777778	0.666667	0.4
0.933333	0.875	0.333333	0.85	0.6875	0.130435	1	1	1	0.75	0.6	0.166667
0.818182	0.666667	0.133333	0.666667	0.5	0.333333	1	1	1	0.8	0.666667	0.5
0.914286	0.769231	0.363636	0.285714	0.181818	0.2	1	1	1	0.415094	0.255814	0.0294118
0.818182	0.75	0.222222	0.764706	0.666667	0.111111	1	1	1	1	0.909091	0.5
0.722222	0.583333	0.2	0.5	0.4	0	1	1	1	1	0.875	0.75
0.917526	0.833333	0.0588235	1	1	1	1	1	1	0.789474	0.636364	0
1	1	1	0.285714	0.125	0	1	1	1	0.804878	0.717391	0.0769231
0.933333	0.904762	0.45	0.83871	0.736842	0.181818	1	1	1	0.888889	0.8	0.5
0.590909	0.526316	0.294118	0.944444	0.916667	0.333333	1	1	1	0.677419	0.542857	0
0.636364	0.473684	0.0588235	0.85	0.642857	0.142857	1	1	1	0.873684	0.759259	0
0.83871	0.692308	0.25	1	1	1	1	1	1	0.101449	0.0833333	0
0.777778	0.630435	0.19697	1	1	1	1	1	1	1	1	1
0.945946	0.75	0.333333	0.736842	0.636364	0	1	1	1	0.6	0.433962	0
0.956522	0.888889	0.0909091	0.361111	0.285714	0	1	1	1	0.114754	0.0714286	0
0.75	0.6	0.266667	1	1	1	1	1	0.333333	0.357143	0.2	0.25
0.885246	0.780488	0.113208	0.714286	0.454545	0.25	1	1	0.666667	0.2	0.1	0
0.407407	0.271186	0.0983607	0.333333	0.266667	0	1	1	0.636364	0.666667	0.6	0.25
0.816327	0.740741	0.1	0.666667	0.6	0.25	0.5	0.5	0.5	0.4	0.333333	0.5
0.909091	0.833333	0.5	1	1	0.666667	0.909091	0.933333	0.909091	0.769231	0.7	0.444444
0.847222	0.711538	0.106383	0.6	0.5	0.222222	0.92	0.944444	0.833333	1	1	1
0.723404	0.575	0.0740741	0.75	0.692308	0.272727	1	1	1	0.5	0.333333	0.5
0.0208333	0	0	0.285714	0.25	0	1	1	1	0.4	0.333333	0
0.789474	0.6875	0.104167	1	1	1	1	1	0.571429	0.583333	0.5	0.333333
0.842105	0.73913	0.0625	0.0909091	0	0	0.826087	0.703704	0.333333	0.863636	0.714286	0.166667
0.636364	0.571429	0.25	0.666667	0.5	0.5	0.527273	0.393939	0	0.75	0.75	0.5
0.804878	0.678571	0.333333	0.704545	0.625	0.115385	1	1	1	0.583333	0.6	0.428571
0.850746	0.714286	0.0714286	0.694444	0.5	0.166667	1	1	1	0.823529	0.7	0.333333
0.678571	0.619048	0.375	0.0322581	0	0	1	1	1	0.142857	0	0
0.930233	0.758621	0.130435	0.724138	0.590909	0.272727	1	1	1	0.0882353	0.0555556	0
0.695652	0.652174	0.368421	0.285714	0.25	0.5	0.883721	0.857143	0.391304	0.125	0	0
0.886792	0.794118	0.0666667	0.0952381	0.0540541	0.0454545	1	1	1	0.0909091	0.0588235	0
0.814815	0.736842	0.0555556	0.047619	0.027027	0.0454545	0.939394	0.911111	0.935484	0.4	0.3	0
0.862069	0.653846	0.44	0.116279	0.0526316	0	0.941176	0.888889	0.571429	0.428571	0.25	0
0.857143	0.777778	0.4	1	1	0.5	0.823529	0.818182	0.833333	1	1	1
0.844828	0.710526	0.0833333	0.642857	0.5	0.25	1	1	1	0.5	0.4	0.2
0.903226	0.823529	0.2	1	1	1	0.333333	0.333333	0	0.125	0	0
0.72093	0.545455	0.0857143	0.666667	0.538462	0	0.571429	0.533333	0	0.5	0.5	0.5
1	0.833333	0.333333	0.5	0.5	0	1	1	0.666667	0.333333	0	0
0.941176	0.86	0.0833333	0.351351	0.285714	0	1	1	1	0.5	0.444444	0.333333
0.88	0.8	0.5	0.733333	0.647059	0	1	1	1	0.857143	0.857143	0
0.78125	0.625	0.0434783	0.1	0.0555556	0	0.1	0.0769231	0	0.4	0.166667	0
0.781818	0.666667	0.2	1	0.916667	0.5	1	1	1	0.758065	0.518519	0
0.746032	0.618182	0.142857	0.818182	0.7	0.133333	1	1	1	0.25	0.25	0
0.902439	0.75	0.0555556	0.826087	0.666667	0.1	1	1	1	0.625	0.5	0.166667
0.814815	0.6875	0.142857	0.869565	0.785714	0.2	1	1	1	0.678571	0.47619	0.166667
0.826087	0.714286	0.285714	1	1	1	0.947368	0.866667	0.8	0.75	0.6	0.333333
0.641026	0.5	0.0793651	0.809524	0.75	0	1	1	1	0.333333	0.2	0
0.823529	0.642857	0.142857	1	1	0.666667	1	1	1	0.666667	0.466667	0.142857
0.941176	0.727273	0.111111	0.952381	0.916667	0.571429	1	1	1	0.675241	0.628743	0
0.854167	0.727273	0.1	0.705882	0.545455	0.2	1	1	1	0.0253623	0.0211268	0
0.633333	0.458333	0.153846	0.666667	0.5	0.333333	0.918367	0.935484	0.785714	0.0434783	0	0
0.83871	0.653846	0.108696	0.758621	0.621622	0.133333	1	1	1	0.0909091	0.0909091	0
0.933333	0.84	0.2	0.590909	0.466667	0.272727	1	0.857143	0.533333	0.266667	0.117647	0
0.61039	0.5	0.107143	0.771429	0.666667	0.208333	1	1	1	1	1	0.5
0.794118	0.64	0.0588235	1	1	0.333333	1	1	1	0.783784	0.64	0.230769
0.703704	0.534884	0.0714286	1	1	1	1	1	1	0.769231	0.666667	0.2
0.852632	0.677419	0.0714286	0.5	0.4	0	0.911765	0.894737	0.8	0.909091	0.625	0.166667
0.857143	0.857143	0.2	0.75	0.625	0.5	1	1	1	1	1	0.5
0.848485	0.756098	0.210526	1	1	0.5	1	1	1	0.90625	0.833333	0.142857
0.640351	0.43956	0.107692	0.821429	0.736842	0.428571	1	1	1	0.875	0.777778	0.2
0.909091	0.714286	0.333333	0.5	0.25	0	1	1	1	0.83871	0.764706	0.125
0.869565	0.846154	0.428571	0.5	0	0	0.904762	0.916667	0.8	1	1	1
1	1	0.333333	0.409091	0.3125	0	0.628205	0.537037	0.162791	1	0.967742	0.4
0.933333	0.8	0.5	0.444444	0.363636	0.2	1	1	1	0.583333	0.5	0.333333
0.985075	0.970588	0.25	0.826923	0.71875	0.142857	1	1	1	0.030303	0	0
0.985075	0.942857	0.2	0.842105	0.73913	0.714286	1	1	1	0.416667	0.333333	0.0909091
0.894737	0.894737	0.25	0.875	0.76	0.307692	1	1	1	0.875	0.8	0.75
0.909091	0.785714	0.4	0.85	0.75	0.285714	1	1	0.666667	0.137931	0.0714286	0.0526316
0.9375	0.818182	0.333333	1	1	1	1	1	1	0.4	0.25	0
0.870968	0.727273	0.214286	0.775	0.633333	0.190476	1	1	1	1	1	1
0.83871	0.695652	0.285714	0.95	0.833333	0.285714	0.75	0.75	0.5	0.666667	0.5	0.333333
0.391304	0.238806	0.0769231	1	1	1	0.777778	0.6	0.333333	1	0.888889	0.5
0.590909	0.5	0.111111	0.774194	0.608696	0.142857	0.777778	0.6	0.333333	1	1	0.5
0.565217	0.416667	0.193548	0.769231	0.555556	0.0833333	0.777778	0.6	0.333333	0.888889	0.875	0.625
0.557377	0.482143	0.106061	0.9	0.882353	0.375	1	1	1	0.6	0.4	0.222222
0.96	0.8125	0.181818	0.666667	0.545455	0.181818	0.777778	0.6	0.333333	0.134969	0.105882	0
0.934783	0.785714	0.222222	0.333333	0.2	0.2	1	1	1	0.044586	0.037037	0
0.775	0.724138	0.142857	1	1	0.5	0.75	0.5	0.25	0.571429	0.5	0.166667
0.926829	0.863636	0.142857	0.594595	0.458333	0.0769231	1	1	1	0.75	0.75	0
0.6	0.571429	0.357143	1	0.875	0.666667	1	1	1	0.853659	0.688889	0.125
0.756757	0.583333	0.166667	0.682927	0.428571	0.0810811	0.4	0.4	0.333333	0.71875	0.510204	0
0.888889	0.8	0.2	0.566667	0.369565	0.0322581	1	1	1	0.277778	0.181818	0
0.857143	0.766667	0.153846	0.0163934	0	0	0.5	0.5	0	0.307692	0.285714	0
0.933333	0.888889	0.5	0.015873	0	0	1	1	1	0.75	0.75	0
0.913043	0.814815	0.375	0.941176	0.9	0.5	0.961538	0.95	0.75	0.1875	0.183673	0
1	1	0.333333	0.903226	0.777778	0.25	0.657895	0.423077	0	0.176471	0.185185	0.5
0.823529	0.7	0.125	0.657143	0.55	0	1	1	1	0.117647	0.0882353	0.0666667
0.820513	0.64	0.0277778	0.69697	0.5	0.0952381	0.138889	0.0833333	0	0.163265	0.125	0
0.710526	0.566667	0.106383	0.844444	0.619048	0.0588235	0.0833333	0	0	0.0392157	0.030303	0
0.025	0	0	1	0.777778	0.333333	1	1	1	0.1	0	0
0.333333	0.258065	0.0869565	0.4	0.333333	0	1	1	1	0.625	0.40625	0
0.92	0.857143	0.6	0.727273	0.666667	0.5	1	0.973684	0.9	0.363636	0.285714	0
1	1	1	0.608696	0.47619	0.315789	1	1	1	0.333333	0.333333	0
0.555556	0.421053	0.25	0.25	0.125	0	1	1	1	0.5	0.25	0
0.777778	0.652174	0.352941	0.404762	0.25	0	0.333333	0.333333	0	0.16	0.0952381	0.037037
1	0.875	0.25	0.571429	0.5	0.4	1	1	1	0.117647	0.0588235	0.0526316
0.584615	0.5	0.0629921	0.5	0.333333	0.333333	0.333333	0.333333	0	0.117647	0.0588235	0.0526316
0.930556	0.844444	0.125	0.695652	0.533333	0.2	1	1	1	0.833333	0.725	0.0909091
0.945055	0.88	0.25	0.769231	0.714286	0.333333	1	1	1	0.416667	0.214286	0
0.965517	0.9375	0.4	0.0909091	0	0	1	1	1	0.5	0.333333	0
0.75	0.681818	0.166667	1	1	1	1	1	1	0.947368	0.9	0
0.703704	0.578947	0.222222	1	1	1	0.288462	0.225806	0	0.75	0.608696	0.166667
0.708333	0.55	0.0888889	1	1	1	1	1	1	1	1	1
0.785714	0.6	0.222222	1	1	0.666667	0.08	0.0588235	0	0.5	0.5	0
0.968944	0.896552	0.1	0.75	0.588235	0.0909091	1	1	1	1	1	1
0.352941	0.285714	0.2	0.875	0.857143	0.5	1	1	1	0.769231	0.611111	0.0666667
1	0.857143	0.333333	0.5	0.375	0.2	1	1	1	0.9	0.818182	0.333333
0.785714	0.666667	0.166667	0.923077	0.75	0.142857	1	1	1	0.6	0.5	0.5
0.875	0.678571	0.0526316	0.333333	0	0	0.125	0	0	0.671233	0.639344	0.392157
0.818182	0.565217	0.111111	0.25	0.166667	0.25	1	1	1	0.833333	0.469388	0
0.871795	0.703704	0.166667	0.333333	0.142857	0	1	1	1	0.782609	0.6875	0.333333
0.939394	0.9	0.09375	0.913043	0.923077	0.666667	0.967213	0.971429	0.375	0.0566038	0.0217391	0
0.555556	0.333333	0	0.923077	0.75	0.2	1	1	1	0.875	0.727273	0.2
0.555556	0.333333	0	0.340909	0.195122	0.0606061	1	1	1	0.416667	0.416667	0
0.625	0.4	0	1	1	1	1	1	1	0.151515	0.117647	0
0.625	0.4	0	0.851852	0.764706	0.428571	1	1	1	0.829268	0.611111	0
0.625	0.4	0	0.617647	0.47619	0	1	1	1	0.529101	0.431373	0
0.555556	0.333333	0	0.0253165	0	0	1	1	1	0.133333	0.1	0
0.625	0.4	0	0.835443	0.777778	0.2	1	1	1	1	1	1
0.625	0.4	0	1	1	1	1	1	1	0.75	0.714286	0.666667
0.625	0.4	0	0.923077	0.875	0.5	1	1	1	0.923913	0.923913	0
1	1	1	0.888889	0.666667	0.25	1	1	1	0.0384615	0.0326087	0
0.625	0.4	0	1	1	1	1	1	1	0.960894	0.851485	0
0.625	0.4	0	1	1	0.333333	0.170455	0.125	0	0.378378	0.233333	0
0.625	0.4	0	0.8	0.666667	0.25	0.946667	0.918367	0.758621	0.0263158	0	0
0.625	0.4	0	0.0217391	0	0	1	1	1	0.535714	0.347826	0
0.625	0.4	0	0.846154	0.777778	0.333333	0.821429	0.857143	0.736842	0.526316	0.375	0.142857
0.714286	0.5	0	1	1	1	1	1	1	0.4	0.25	0.25
0.714286	0.5	0	0.769231	0.555556	0.2	0.0454546	0	0	1	0.666667	0.666667
0.625	0.4	0	0.333333	0.285714	0.166667	1	1	1	0.571429	0.6	0.4
0.714286	0.5	0	0.875	0.8	0.428571	1	1	1	0.923077	0.857143	0.2
1	1	1	0.636364	0.470588	0.2	1	1	1	0.909091	0.833333	0.5
0.714286	0.5	0	0.84	0.666667	0.222222	1	1	1	0.945946	0.782609	0.2
0.714286	0.5	0	0.944444	0.818182	0.142857	1	1	1	0.88	0.846154	0.333333
0.714286	0.5	0	1	1	1	1	1	1	0.871795	0.84	0.210526
0.714286	0.5	0	0.6875	0.7	0.428571	1	1	1	0.0952381	0	0
0.714286	0.5	0	0.5	0.5	0	1	1	1	0.647059	0.636364	0.3
0.714286	0.5	0	1	0.9	0.375	1	1	1	0.428571	0.25	0
0.714286	0.5	0	0.5	0	0	1	1	1	0.736842	0.647059	0.363636
0.714286	0.5	0	0.466667	0.363636	0.222222	1	1	1	0.740741	0.625	0.166667
0.714286	0.5	0	0.727273	0.642857	0.2	1	1	1	0.8125	0.75	0.333333
0.714286	0.5	0	0.166667	0.0833333	0	1	1	1	0.8	0.7	0.333333
0.714286	0.5	0	0.133333	0.1	0	1	1	1	1	0.888889	0.714286
0.714286	0.5	0	0.0625	0.04	0.0769231	1	1	1	1	1	1
0.625	0.4	0	0.8	0.75	0.666667	1	1	0.933333	0.916667	0.857143	0.0833333
0.714286	0.5	0	1	1	0.5	1	1	1	0.741935	0.545455	0.1875
0.625	0.4	0	0.181818	0.142857	0	0.888889	0.88	0.833333	0.947368	0.846154	0.266667
0.625	0.4	0	0.0185185	0	0	0.0652174	0.0384615	0	0.952381	0.916667	0.428571
0.714286	0.5	0	0.96	0.888889	0.25	1	0.976744	0.571429	1	1	1
0.5	0.285714	0.08	0.104167	0.12	0.666667	1	1	1	0.583333	0.375	0
0.842105	0.695652	0.166667	0.811321	0.689655	0	0.957447	0.896552	0.714286	0.953488	0.875	0.3
0.875	0.756098	0.0526316	0.857143	0.65	0.181818	0.92	0.933333	0.555556	1	1	1
0.804878	0.69697	0.225806	0.829787	0.766667	0.266667	1	1	1	1	1	0.75
0.777778	0.666667	0.157895	0.0666667	0.0526316	0	1	1	1	0.5625	0.461538	0.533333
0.871795	0.782609	0.0909091	0.709677	0.55	0	1	1	1	0.8	0.666667	0.333333
0.921569	0.789474	0.115385	0.8	0.684211	0.153846	1	1	1	0.903226	0.714286	0.25
0.823529	0.594595	0.166667	1	1	1	1	1	1	0.7	0.615385	0.333333
0.888889	0.764706	0.181818	0.0869565	0.0833333	0	1	1	1	0.933333	0.777778	0.333333
0.794118	0.695652	0.15	0.823529	0.636364	0.166667	1	1	1	0.854545	0.771429	0.25
0.888889	0.857143	0.5	0.105263	0	0	1	1	1	1	1	1
0.44	0.428571	0.285714	0.166667	0.0909091	0	1	1	1	0.96	0.875	0.142857
0.473684	0.363636	0	0.571429	0.4	0.2	1	1	1	0.65625	0.52381	0.142857
0.882353	0.62963	0.157895	0.754717	0.648649	0.217391	1	1	1	1	0.928571	0.5
1	0.9375	0.125	0.928571	0.875	0.2	1	1	1	0.735294	0.625	0.2
0.92	0.882353	0.25	0.684211	0.571429	0.307692	0.833333	0.888889	0.538462	0.823529	0.764706	0.461538
0.913793	0.804878	0.0645161	0.954545	0.785714	0.285714	1	1	1	0.826087	0.714286	0.285714
0.943396	0.847458	0.0833333	1	1	0.5	1	1	1	0.4	0.333333	0.333333
0.721519	0.5625	0.0543478	1	1	1	1	1	1	0.588235	0.6	0.333333
0.685185	0.534884	0.166667	0.222222	0.142857	0.166667	1	1	1	1	1	1
0.846154	0.722222	0.12	0.888889	0.666667	0.333333	1	1	1	0.913043	0.833333	0.0714286
0.695652	0.5	0.230769	0.705882	0.642857	0.375	1	1	1	0.826087	0.75	0.3
0.909091	0.857143	0.333333	0.943396	0.931034	0.428571	1	1	1	1	1	1
0.958333	0.866667	0.230769	0.571429	0.416667	0.4	1	1	1	0.0714286	0	0
0.857143	0.777778	0.285714	0.779412	0.647059	0.128205	1	1	1	0.866667	0.777778	0.25
0.981818	0.964286	0.25	1	1	1	0.555556	0.6	0	0.0666667	0	0
0.888889	0.833333	0.5	0.62963	0.5	0.216216	1	1	1	0.8	0.666667	0.125
0.4	0.296296	0.107143	0.956522	0.928571	0.222222	0.971429	0.95	0.6	0.714286	0.75	0
0.894737	0.769231	0.192308	0.615385	0.444444	0.142857	1	1	1	0.857143	0.6	0.2
0.275	0.149425	0.0428571	0.744186	0.615385	0.1	1	1	1	0.6875	0.6	0.285714
0.815789	0.703704	0.0454546	0.944444	0.818182	0.285714	0.148148	0	0	0.794872	0.678571	0.277778
0.666667	0.535714	0.0875	0.6	0.5	0.333333	0.25	0.125	0	0.76	0.625	0.181818
0.686747	0.514706	0.0675676	1	1	1	0.904762	0.9375	0.888889	0.666667	0.5	0.5
0.875	0.8	0.75	0.733333	0.666667	0.5	0.318182	0.176471	0	0.818182	0.666667	0.25
0.75	0.5	0.178571	0.636364	0.6	0.444444	0.0952381	0.0625	0.111111	0.933333	0.869565	0.263158
0.949153	0.914286	0.205882	0.866667	0.8	0.333333	0.2	0.2	0	0.714286	0.6	0.103448
0.771429	0.571429	0.1	0.615385	0.47619	0.266667	1	1	1	1	1	1
0.902174	0.721311	0.0363636	0.5	0.375	0.142857	1	1	1	0.741935	0.590909	0.166667
0.0555556	0	0	1	1	0.571429	1	1	1	0.923077	0.857143	0.142857
0.4375	0.384615	0.363636	0.895522	0.769231	0.0625	1	1	1	0.902439	0.777778	0.277778
0.564103	0.428571	0.1	0.857143	0.777778	0.666667	1	1	1	0.888889	0.8	0.125
0.8	0.666667	0.125	1	1	1	1	1	1	0.857143	0.764706	0.25
0.80303	0.644444	0.0833333	0.857143	0.821429	0.222222	1	1	1	0.766667	0.571429	0.111111
0.887097	0.717949	0.153846	1	1	1	1	1	1	0.896552	0.882353	0.2
0.941176	0.8	0.25	1	1	0.875	1	1	1	0.4	0.307692	0.166667
0.847458	0.7	0.115385	0.142857	0.0666667	0.0714286	1	1	1	0.684211	0.571429	0.272727
0.883721	0.8	0.1	0.923077	0.736842	0.157895	1	1	1	0.625	0.5	0
0.793103	0.65	0.333333	0.4	0.294118	0.1	1	1	1	0.783784	0.625	0.285714
0.628571	0.478261	0	1	1	1	1	1	1	1	1	1
0.9375	0.868421	0.0625	0.8	0.666667	0.5	1	1	1	1	1	1
0.954545	0.884615	0.285714	0.705882	0.583333	0.25	0.857143	0.75	0.5	0.875	0.6875	0.25
0.73913	0.514286	0.0434783	0.512195	0.357143	0	1	1	1	0.4	0.25	0.25
0.604167	0.484848	0.15	0.542857	0.416667	0.0588235	1	1	1	0.5	0.4	0
0.9	0.818182	0.5	0.931034	0.833333	0.4	1	1	1	1	0.833333	0.5
0.932432	0.853659	0.0588235	1	1	1	1	1	1	0.833333	0.714286	0.2
0.825	0.62963	0.153846	0.846154	0.75	0.272727	1	1	1	0.5	0.333333	0.25
0.724138	0.571429	0.1	0.25	0	0	0.481481	0.428571	0	0.416667	0.416667	0
0.857143	0.75	0.25	0.941176	0.888889	0.5	1	1	1	0.0666667	0	0
0.823529	0.666667	0.108108	1	1	1	0.037037	0	0	0.0833333	0	0
0.0740741	0	0	0.888889	0.8	0.125	1	1	1	0.8	0.666667	0.5
0.730769	0.733333	0.222222	0.883721	0.666667	0.0909091	0.037037	0	0	1	1	1
0.6	0.5	0.25	0.446154	0.368421	0	1	1	1	1	1	0.5
0.636364	0.555556	0.428571	0.392857	0.375	0.181818	1	1	1	1	1	1
0.75	0.5	0.333333	0.923077	0.8	0.5	1	1	1	0.393939	0.259259	0.111111
0.5	0.454545	0.428571	0.466667	0.4	0	1	1	1	0.5	0.5	0
0.666667	0.5	0.125	0.75	0.592593	0.114286	1	1	1	1	1	1
0.727273	0.714286	0.285714	0.4	0.175	0.04	1	1	1	1	1	1
0.714286	0.5	0.125	0.333333	0.125	0	1	1	1	1	1	1
0.887097	0.805556	0.0714286	0.0588235	0	0	1	1	1	1	1	1
0.942857	0.9	0.375	0.875	0.777778	0.142857	1	1	1	1	1	1
0.733333	0.636364	0.181818	0.333333	0	0	1	1	1	1	1	1
0.774194	0.538462	0.25	1	1	1	1	1	1	1	1	1
0.714286	0.653846	0.217391	0.702703	0.586207	0.142857	1	1	1	1	1	1
0.769231	0.647059	0.111111	0.111111	0.1	0.25	1	1	1	1	1	1
0.882353	0.888889	0.142857	0.388889	0.4	0.5	1	1	1	1	1	1
1	1	1	1	1	1	0.333333	0	0	1	1	1
0.4	0.375	0.230769	0.583333	0.444444	0.25	0.965517	0.888889	0.666667	0.4	0.333333	0.333333
0.869565	0.758621	0.25	0.852941	0.761905	0.153846	1	1	1	1	1	1
0.810811	0.62069	0.136364	0.4	0.333333	0.5	1	1	0.818182	1	1	0.5
0.857143	0.6	0.125	0.333333	0.2	0	1	1	1	1	1	1
0.58209	0.446429	0.103448	1	1	1	1	1	1	1	1	1
0.827586	0.705882	0.166667	0.333333	0.222222	0.125	0.882353	0.833333	0.727273	1	1	1
0.745455	0.54717	0.0925926	0.77551	0.714286	0.27027	1	1	1	1	1	1
0.916667	0.785714	0.2	0.583333	0.444444	0.25	1	1	1	1	1	1
0.547619	0.342105	0.0444444	0.833333	0.714286	0.666667	1	1	1	1	1	1
0.8	0.666667	0.2	0.454545	0.333333	0	1	1	1	1	1	1
0.928571	0.817204	0.0285714	0.4	0.111111	0	1	1	1	0.8	0.75	0.666667
0.952381	0.769231	0.285714	0.228571	0.181818	0.142857	1	1	1	1	1	1
0.965517	0.903226	0.25	0.961538	0.928571	0.666667	1	1	1	0.285714	0.166667	0.2
0.83871	0.666667	0.0833333	0.903226	0.857143	0.4	1	1	1	1	1	1
0.829268	0.703704	0.157895	1	1	0.5	0.333333	0.333333	0.333333	0.666667	0.5	0.5
0.978261	0.92	0.4	0.970588	0.944444	0.5	1	1	1	0.666667	0.5	0.5
0.714286	0.615385	0.125	1	0.8	0.259259	1	1	1	1	1	1
0.769231	0.555556	0.2	0.888889	0.8	0.25	1	1	0.75	1	1	1
0.923077	0.791667	0.1	1	1	1	1	1	0.714286	1	1	1
0.826087	0.655172	0.0909091	0.727273	0.5	0.25	1	1	1	1	1	1
0.7	0.571429	0.166667	0.5	0.444444	0	1	1	1	1	1	1
0.967033	0.938776	0.153846	0.833333	0.857143	0.5	1	1	1	0.857143	0.857143	0
0.619048	0.55	0.5	0.666667	0.666667	0.4	1	1	1	0.941176	0.888889	0.333333
0.6875	0.583333	0.166667	1	1	1	1	1	1	1	1	1
0.8	0.666667	0.0869565	0.333333	0.25	0	0.875	0.894737	0.777778	1	1	1
0.860465	0.777778	0.0588235	1	1	1	1	0.833333	0.5	0.625	0.5	0.333333
1	0.714286	0.4	0.75	0.673469	0.266667	1	1	1	0.8	0.666667	0.333333
0.4	0.25	0	0.4	0.263158	0.0909091	1	1	1	0.8	0.666667	0.5
1	1	1	0.571429	0.4	0.333333	1	1	1	0.5	0.4	0.2
0.85	0.785714	0.666667	0.181818	0.125	0	1	1	1	1	1	0.5
0.792453	0.609756	0.117647	0.5	0.5	0	1	1	1	0.666667	0.571429	0.333333
0.8	0.733333	0.375	0.0833333	0	0	1	1	1	0.8	0.666667	0.5
0.828571	0.789474	0.2	0.0769231	0	0	1	1	0.875	0.777778	0.714286	0.285714
0.913793	0.704545	0.0714286	0.7	0.625	0.5	0.371429	0.259259	0	0.875	0.833333	0.8
0.84	0.722222	0.117647	1	1	1	1	1	1	0.6	0.428571	0.166667
0.815789	0.653846	0.15	0.909091	0.833333	0.25	1	1	1	0.5625	0.454545	0.428571
0.916667	0.846154	0.166667	0.132653	0.0963855	0.0454545	0.709677	0.722222	0.666667	0.473684	0.307692	0
1	1	0.333333	0.0816327	0.0481928	0.0232558	1	1	0.529412	0.444444	0.333333	0.2
0.863636	0.769231	0.5	0.029703	0.0117647	0	1	1	1	0.166667	0	0
0.95	0.888889	0.352941	0.272727	0.142857	0	1	1	1	1	1	0.571429
0.722222	0.615385	0.333333	0.941176	0.888889	0.333333	1	1	1	0.857143	0.8	0.4
0.97619	0.875	0.4	1	1	0.75	0.878788	0.933333	0.952381	1	1	0.4
0.923077	0.810811	0.153846	0.125	0.0714286	0	0.894737	0.9	0.666667	0.954545	0.954545	0.333333
0.666667	0.538462	0.25	1	1	1	1	1	1	0.909091	0.833333	0.181818
0.863636	0.769231	0.142857	0.666667	0.583333	0.153846	1	1	1	0.791667	0.733333	0.0714286
0.813953	0.689655	0.0526316	1	1	1	1	1	0.857143	0.588235	0.434783	0.0833333
0.918919	0.9	0.333333	1	1	0.5	0.0483871	0.0204082	0	0.181818	0.181818	0.5
0.866667	0.75	0.166667	0.827586	0.652174	0.125	0.919355	0.918367	0.736842	0.714286	0.6	0.5
0.8125	0.636364	0.1	0.2	0.125	0.0769231	0.0169491	0	0	0.982143	0.933333	0.0769231
0.85	0.785714	0.0625	1	1	1	1	1	1	0.787879	0.619048	0.1
0.703704	0.5	0.075	0.684211	0.571429	0.3	0.978495	0.964286	0.75	0.8	0.75	0.6
0.823529	0.722222	0.354839	0.8	0.666667	0.333333	1	1	1	0.125	0.125	0
0.875	0.666667	0.0625	0.866667	0.888889	0.428571	1	1	1	0.466667	0.272727	0
0.891892	0.809524	0.285714	1	0.666667	0.5	1	1	1	0.84	0.705882	0.266667
0.611111	0.466667	0.363636	0.875	0.8	0.666667	0.960784	0.956522	0.52381	0.666667	0.571429	0.166667
0.941176	0.888889	0.142857	1	0.888889	0.6	1	1	1	0.25	0.25	0
0.787234	0.741935	0.2	0.909091	0.909091	0.333333	1	1	1	0.583333	0.538462	0
0.766667	0.6	0.0697674	0.375	0.207547	0.0434783	1	1	1	1	1	0.6
0.777778	0.55102	0.0892857	0.933333	0.882353	0.4	1	1	1	1	1	0.4
0.666667	0.513514	0.0909091	0.153846	0.125	0	0.0204082	0	0	1	1	0.666667
0.861111	0.73913	0.0476191	0.615385	0.5	0.25	1	1	1	0.710526	0.65625	0.375
0.888889	0.666667	0.25	1	1	1	1	1	1	1	1	1
0.611111	0.545455	0.4	0.909091	0.75	0.125	1	1	1	0.666667	0.6	0.461538
1	1	0.666667	0.666667	0.5	0.5	1	1	1	0.953846	0.948718	0.097561
0.94	0.888889	0.2	1	1	1	1	1	1	0.8125	0.636364	0.181818
0.352941	0.272727	0.2	0.869565	0.714286	0.125	1	1	1	1	0.833333	0.333333
0.571429	0.448276	0.105263	0.666667	0.5	0.5	1	1	1	0.918033	0.878788	0.222222
0.830986	0.666667	0.142857	0.695652	0.470588	0.1	1	1	1	1	1	1
0.084507	0.0666667	0.0714286	0.864865	0.695652	0.166667	1	1	1	0.724138	0.619048	0.214286
0.028169	0	0	0.857143	0.75	0.5	1	1	1	0.833333	0.714286	0.25
0.851064	0.714286	0.217391	0.727273	0.714286	0.75	1	1	1	0.923077	0.75	0.4
0.756757	0.608696	0.0833333	0.636364	0.5	0.181818	1	1	1	0.923077	0.857143	0.142857
0.971429	0.809524	0.166667	0.714286	0.5	0.1	1	1	1	1	1	1
1	1	1	1	1	1	0.694915	0.666667	0.5	0.75	0.666667	0.666667
0.538462	0.457143	0.1875	1	0.571429	0.454545	1	1	1	0.555556	0.454545	0.2
0.9	0.857143	0.272727	0.857143	0.818182	0.4	1	1	1	0.878049	0.75	0.291667
0.75	0.636364	0.181818	0.8	0.695652	0.222222	1	1	1	0.818182	0.846154	0.666667
1	1	1	0.888889	0.833333	0.666667	1	1	1	0.727273	0.571429	0.25
0.8125	0.666667	0.25	0.0277778	0	0	0.684211	0.7	0.5	0.875	0.733333	0.285714
0.714286	0.625	0.333333	0.84375	0.736842	0.2	1	1	1	0.666667	0.5	0.333333
0.821429	0.676471	0.111111	1	0.909091	0.571429	1	1	1	0.806452	0.684211	0.363636
0.909091	0.833333	0.142857	0.125	0	0	1	1	1	0.625	0.5	0.285714
0.888889	0.833333	0.166667	0.862745	0.677419	0	1	1	1	0.833333	0.533333	0.333333
0.833333	0.681818	0.0833333	0.642857	0.4	0	1	1	1	1	1	1
0.709677	0.555556	0.25	1	1	0.5	1	1	1	0.923077	0.8	0.272727
0.727273	0.5	0.142857	0.736842	0.411765	0.0769231	1	1	1	0.933333	0.777778	0.2
0.818182	0.714286	0.333333	0.5	0.4375	0.125	1	1	1	0.914286	0.809524	0.4
0.694915	0.522727	0.16	1	1	0.5	1	1	1	0.25	0.2	0
0.823529	0.727273	0.230769	0.347826	0.294118	0.125	1	1	1	0.790323	0.717391	0.354839
0.939227	0.861386	0.031746	0.727273	0.5	0.166667	1	1	1	1	1	1
0.967742	0.833333	0.25	0.4	0.25	0.1	1	1	1	0.777778	0.6	0
0.644068	0.521739	0.0909091	0.937143	0.863158	0.0833333	1	1	1	0.0666667	0	0
1	1	0.5	1	1	1	1	1	1	0.888889	0.666667	0.333333
0.833333	0.69697	0.333333	1	1	1	1	1	1	0.888889	0.833333	0.4
0.72	0.583333	0.107143	0.75	0.666667	0.666667	0.15625	0.0769231	0	0.789474	0.764706	0.5
0.606557	0.45283	0.0793651	1	1	0.8	1	1	1	0.666667	0.5	0.5
1	1	1	0.889764	0.813333	0.1	1	1	1	0.615385	0.444444	0.111111
0.888889	0.833333	0.166667	0.4	0.25	0.333333	1	1	1	0.454545	0.333333	0
0.8	0.615385	0.111111	0.5	0.375	0.285714	1	1	1	0.0344828	0	0
0.619048	0.526316	0.2	1	1	1	1	1	1	0.866667	0.85	0.461538
1	1	1	0.482143	0.393939	0	1	1	1	0.525	0.571429	0.25
0.895833	0.8	0.16	0.717949	0.583333	0.0555556	1	1	1	0.416667	0.25	0
0.866667	0.846154	0.466667	1	1	1	1	1	1	0.884615	0.75	0.363636
0.037037	0	0	1	1	1	0.9375	0.942857	0.866667	0.777778	0.727273	0.333333
0.724138	0.555556	0.111111	0.921875	0.810811	0.142857	1	1	1	0.71875	0.52381	0
0.916667	0.6875	0.0666667	1	1	1	1	1	1	0.666667	0.590909	0.266667
0.934783	0.88	0.25	0.941176	0.9	0.666667	1	1	1	0.884615	0.736842	0.3
0.947368	0.75	0.25	0.428571	0.428571	0	1	1	1	0.8	0.642857	0.222222
0.794118	0.714286	0.05	0.125	0.0833333	0	1	1	1	0.962963	0.9375	0.571429
0.705882	0.642857	0.121212	0.769231	0.714286	0	1	1	1	0.736842	0.538462	0.2
0.705882	0.52	0.0952381	0.277778	0.2	0	1	1	1	0.954545	0.916667	0.666667
0.0243902	0	0	0.238095	0.181818	0	0.851852	0.875	0.75	0.846154	0.714286	0.272727
0.837209	0.6875	0.115385	1	1	1	1	1	1	0.769231	0.666667	0.4
0.909091	0.842105	0.333333	1	1	1	1	1	1	0.814815	0.722222	0.25
0.848485	0.8	0.3	0.740741	0.722222	0.125	1	1	1	0.901639	0.823529	0.25
0.571429	0.4	0.2	0.709677	0.608696	0.263158	1	1	1	1	1	1
0.870968	0.777778	0.0909091	0.03125	0	0	1	1	1	0.333333	0	0
0.6	0.413793	0.0689655	1	1	1	1	1	1	0.878049	0.8	0.0454545
0.84375	0.652174	0.117647	0.9	0.818182	0.125	1	1	1	0.722222	0.575758	0.37037
0.6	0.441176	0.148148	1	1	1	1	1	1	0.692308	0.566667	0.148148
0.926829	0.863636	0.5	0.931034	0.857143	0.05	1	1	1	0.703704	0.533333	0
0.692308	0.525	0.0816327	0.642857	0.454545	0.111111	1	1	1	0.890411	0.790698	0.190476
0.709677	0.571429	0.153846	0.96	0.928571	0.285714	1	1	1	1	1	1
0.893617	0.758621	0.125	0.857143	0.8	0.5	1	1	1	0.733333	0.636364	0.333333
0.933333	0.7	0.142857	0.75	0.6	0.2	1	1	1	0.866667	0.8125	0.111111
0.954545	0.956522	0.1	1	1	1	0.977528	0.982456	0.777778	0.666667	0.595238	0.12
0.8125	0.65	0.111111	0.0645161	0.0357143	0.0526316	1	1	1	0.0294118	0.0243902	0
0.846154	0.766667	0.0526316	0.129032	0.0714286	0.105263	1	1	1	0.2	0	0
0.666667	0.571429	0.142857	0.129032	0.0714286	0.0526316	0.978723	0.965517	0.238095	1	1	1
0.714286	0.638298	0.294118	0.03125	0	0	1	0.952381	0.916667	0.444444	0.333333	0.333333
0.754717	0.590909	0.242424	0.666667	0.727273	0	1	1	1	0.434783	0.238095	0.0555556
0.785714	0.6	0.230769	0.921569	0.764706	0.117647	1	1	1	0.909091	0.833333	0.25
0.777778	0.73913	0.375	0.740741	0.578947	0.222222	0.924528	0.862069	0.5	0.75	0.666667	0.333333
0.666667	0.5	0.0769231	0.0357143	0	0	1	1	1	1	1	0.4
0.923077	0.857143	0.5	0.5	0.3	0.2	1	1	1	0.5	0.5	0.5
0.92	0.857143	0.3	0.962963	0.928571	0.333333	1	1	1	0.548387	0.444444	0.153846
1	1	0.666667	0.166667	0.117647	0	1	1	1	0.707317	0.586207	0.2
0.904762	0.833333	0.333333	0.8	0.642857	0.25	1	1	1	0.727273	0.461538	0.142857
0.441176	0.3	0	0.727273	0.666667	0.25	1	1	1	0.357143	0.2	0
0.875	0.692308	0.2	0.72043	0.557377	0.105263	1	1	1	0.444444	0.3125	0
0.0701754	0.0212766	0	0.851852	0.684211	0.333333	1	1	1	1	1	1
0.705882	0.5	0.0689655	1	1	1	0.977778	0.956522	0.5	0.578947	0.388889	0.230769
1	0.888889	0.25	0.782609	0.655172	0.272727	1	1	1	0.363636	0.222222	0
0.923077	0.857143	0.5	0.84	0.758621	0.285714	0.0434783	0	0	1	1	0.5
0.717949	0.538462	0.0833333	0.952381	0.916667	0.666667	1	1	1	0.357143	0.2	0
0.795918	0.666667	0.0294118	0.8	0.705882	0.2	1	1	1	0.869565	0.772727	0.555556
1	1	0.6	0.941176	0.888889	0.25	1	1	1	0.875	0.785714	0.222222
0.852459	0.702703	0.0833333	0.857143	0.8	0.666667	1	1	1	0.636364	0.571429	0.285714
0.866667	0.8125	0.166667	1	1	1	1	1	1	0.545455	0.5	0.235294
0.906977	0.8	0.153846	1	0.954545	0.5	1	1	1	0.0147059	0	0
0.75	0.6	0.142857	0.764706	0.590909	0.0909091	1	1	1	0.810811	0.666667	0.25
0.896552	0.771429	0.176471	0.425	0.323529	0.129032	1	1	1	1	0.909091	0.666667
1	1	0.666667	0.545455	0.5	0.5	0.888889	0.888889	0.75	0.71875	0.636364	0
0.655172	0.5625	0	0.666667	0.636364	0.5	1	1	1	0.612903	0.545455	0.266667
0.918367	0.8	0.189189	0.866667	0.75	0.181818	1	1	1	0.857143	0.722222	0.333333
0.727273	0.571429	0.25	0.62963	0.391304	0.153846	1	0.9	0.25	0.973684	0.948718	0.333333
0.894737	0.772727	0.142857	0.333333	0	0	1	1	1	0.952381	0.769231	0.2
0.865979	0.7	0	1	0.75	0.25	1	1	1	0.833333	0.714286	0.2
1	1	1	0.97561	0.952381	0.333333	1	1	1	0.681818	0.5	0
0.75	0.611111	0.0746269	0.923077	0.857143	0.333333	1	1	1	0.923077	0.857143	0.2
1	1	0.5	0.793103	0.710526	0.157895	1	1	1	0.8125	0.684211	0.25
0.914729	0.846154	0.101695	0.780488	0.678571	0.2	1	1	1	1	1	1
0.76	0.736842	0.176471	0.0521739	0.0322581	0	1	1	1	1	1	1
0.884615	0.75	0.125	0.774194	0.72	0.142857	0.111111	0	0	0.888889	0.8	0.5
0.87395	0.732394	0.0357143	0.8	0.666667	0.333333	1	1	0.818182	0.888889	0.714286	0.111111
0.764706	0.631579	0.166667	0.73913	0.5625	0.166667	0.956522	0.9	0.777778	0.736842	0.571429	0.181818
0.727273	0.470588	0.0625	0.958333	0.923077	0.5	1	1	1	0.785714	0.666667	0.333333
0.884615	0.777778	0.444444	1	1	0.75	1	1	1	0.538462	0.5	0.214286
0.849057	0.756757	0.192308	0.777778	0.666667	0.137255	1	1	1	0.75	0.545455	0.142857
0.814815	0.722222	0.0769231	1	1	1	1	1	1	1	1	0.375
0.8	0.545455	0.176471	0.782609	0.625	0.4	0.96	0.818182	0.714286	0.833333	0.678571	0.25
1	1	1	1	0.909091	0.5	1	1	1	1	1	1
0.627119	0.465116	0.0333333	1	0.875	0.6	1	1	1	0.96	0.833333	0.0769231
0.966102	0.935484	0.5	1	1	1	1	1	1	0.848485	0.666667	0.25
0.615385	0.47619	0.25	0.982456	0.965517	0.5	1	1	1	0.941176	0.87234	0.222222
1	0.954545	0.333333	0.5	0.444444	0.357143	1	1	1	0.666667	0.571429	0.25
0.444444	0.3125	0.157895	0.9	0.733333	0.1	1	1	0.818182	1	1	0.666667
0.0909091	0.0416667	0	0.976471	0.955556	0.6	1	1	1	0.75	0.6	0.25
0.709677	0.666667	0.16	0.954545	0.933333	0.538462	1	1	1	0.375	0.142857	0
0.119048	0.0666667	0	0.6	0.5	0.5	1	1	1	0.538462	0.428571	0
0.826923	0.735294	0.185185	1	1	1	1	1	1	0.888889	0.8	0.125
0.96	0.9	0.166667	1	1	1	1	1	1	1	1	0.333333
0.73913	0.65	0.173913	0.833333	0.769231	0.25	0.833333	0.833333	0.333333	0.842105	0.782609	0
0.857143	0.703704	0.25	0.2	0	0	1	1	1	1	0.928571	0.333333
0.962963	0.928571	0.5	1	1	1	1	1	1	0.851852	0.823529	0.375
0.857143	0.7	0.5	0.444444	0.25	0	1	1	1	0.714286	0.625	0.333333
0.625	0.416667	0.181818	0.5	0.285714	0	0.981132	0.928571	0.333333	0.545455	0.5	0.333333
0.878788	0.761905	0.0952381	0.625	0.625	0	1	1	1	0.933333	0.833333	0.5
0.95082	0.90625	0.25	0.142857	0.0833333	0.142857	1	1	1	1	1	1
0.65	0.484848	0.166667	0.846154	0.785714	0.666667	1	1	1	0.444444	0.222222	0.0909091
0.4	0.363636	0.333333	1	1	1	1	1	1	0.933333	0.9	0.714286
0.681818	0.588235	0.272727	0.615385	0.571429	0.333333	0.555556	0.466667	0	0.909091	0.833333	0.5
0.684211	0.5	0.176471	0.0555556	0	0	1	1	1	1	0.833333	0.5
0.740741	0.65	0.0909091	0.805556	0.655172	0.266667	1	1	1	0.909091	0.833333	0.5
0.625	0.5	0.3	0.842697	0.690909	0.0555556	1	1	1	0.928571	0.916667	0.866667
0.769231	0.5	0.111111	0.647059	0.6	0.384615	1	1	1	1	1	1
1	1	0.625	0.930556	0.847826	0.217391	1	1	1	0.333333	0.2	0.2
0.964286	0.933333	0.666667	1	1	0.666667	1	1	1	1	1	1
1	0.666667	0.333333	0.913043	0.785714	0.166667	1	1	1	0.666667	0.5	0.5
0.673469	0.485714	0.0869565	0.5	0.5	0.5	1	1	1	1	1	1
0.970588	0.894737	0.4	0.857143	0.6	0.25	1	1	1	1	1	1
0.0681818	0.0333333	0	1	1	0.75	1	1	1	1	1	1
0.744186	0.62069	0.111111	0.818182	0.615385	0.181818	1	1	1	0.990291	0.980769	0.111111
0.695652	0.65	0.388889	0.1	0.0606061	0.0294118	1	1	1	1	1	1
0.8125	0.647059	0.0816327	1	1	1	1	1	1	0.666667	0.5	0.5
0.728571	0.58	0.0298507	0.714286	0.6	0.666667	0.96	0.933333	0.857143	1	1	1
0.679487	0.465517	0.0833333	1	1	1	1	1	1	0.923077	0.857143	0.333333
0.025641	0	0	0.533333	0.4	0.2	1	1	1	0.85	0.833333	0.571429
0.8	0.8	0.5	0.711111	0.529412	0.125	0.878788	0.916667	0.818182	0.833333	0.761905	0.157895
0.688889	0.473684	0.0344828	1	1	1	1	1	1	0.5	0.416667	0.2
0.555556	0.4	0.189189	0.947368	0.9	0.666667	1	1	1	1	1	0.5
1	1	0.111111	1	1	0.5	1	1	1	0.857143	0.75	0.5
0.625	0.380952	0.08	0.928571	0.8125	0.25	0.0476191	0.0238095	0	0.6	0.666667	0.666667
0.804348	0.590909	0.111111	0.809524	0.767442	0	0.921053	0.888889	0.785714	0.846154	0.75	0.2
0.545455	0.375	0.142857	0.363636	0.25	0.125	0.907407	0.9	0.555556	0.111111	0	0
0.666667	0.509091	0.0882353	1	1	0.5	1	1	1	0.571429	0.5	0
1	0.9375	0.15	0.941176	0.888889	0.333333	1	1	1	1	1	1
0.952381	0.916667	0.4	1	1	0.5	1	1	1	0.666667	0.5	0.1
0.8	0.666667	0.333333	0.846154	0.875	0.333333	1	1	1	1	1	1
0.857143	0.75	0.5	0.928571	0.764706	0.25	0.894737	0.909091	0.6	0.875	0.6875	0.285714
0.944444	0.909091	0.5	1	1	1	1	1	1	0.727273	0.625	0.5
1	0.8	0.333333	0.444444	0.333333	0.4	1	1	1	0.0232558	0	0
0.571429	0.5	0.4	0.8	0.75	0.666667	1	1	1	0.347826	0.25	0
0.90625	0.857143	0.285714	1	1	0.5	1	1	1	0.478261	0.357143	0
0.878788	0.8	0.176471	0.75	0.625	0.4	1	1	1	0.375	0.269231	0.137931
0.8	0.545455	0.142857	0.65	0.444444	0.142857	1	1	1	1	1	1
0.791667	0.611111	0.375	0.333333	0	0	1	1	1	0.4	0.125	0
0.894737	0.875	0.305556	0.617021	0.414634	0.0238095	1	1	1	0.88	0.785714	0.166667
0.792453	0.714286	0.173913	0.463415	0.4	0	0.942529	0.934783	0.538462	0.5	0.5	0
1	0.888889	0.217391	0.619048	0.541667	0.25	0.909091	0.833333	0.5	0.909091	0.857143	0.6
0.913793	0.795455	0.30303	0.181818	0.153846	0	1	1	1	0.931818	0.84	0.333333
0.565217	0.380952	0.25	0.5	0.4	0	0.714286	0.714286	0	1	0.833333	0.75
0.190476	0.0833333	0	0.172414	0.130435	0	0.333333	0.333333	0	0.363636	0.285714	0.25
0.5625	0.421053	0.4	0.137931	0.0869565	0	1	1	0.714286	0.166667	0.0909091	0.1
0.969697	0.941176	0.333333	0.315789	0.142857	0	1	1	1	0.0588235	0	0
0.927273	0.909091	0.181818	0.785714	0.6875	0.5	1	1	1	1	1	1
0.911111	0.821429	0.133333	0.861111	0.781818	0.26087	1	1	1	0.9375	0.888889	0.6
0.75	0.56	0.114286	0.896552	0.722222	0.2	1	1	1	0.916667	0.846154	0.125
0.666667	0.545455	0.272727	0.628571	0.52381	0.166667	1	1	1	0.913043	0.84	0.333333
[truncated: 37,704 more rows]

## Sheet: Figure5
Figure 5a: EN10-HISAT2
Transcript biotype	StringTie2										Scallop2
	SRR307903	SRR307911	SRR315323	SRR315334	SRR387661	SRR534291	SRR534307	SRR534319	SRR545695	SRR545723	SRR307903	SRR307911	SRR315323	SRR315334	SRR387661	SRR534291	SRR534307	SRR534319	SRR545695	SRR545723
protein_coding	13092	12799	10403	12332	12135	12027	15971	9469	10744	12689	14156	14333	11393	13864	13713	13548	16969	11150	12049	13714
retained_intron	315	497	560	214	450	316	225	769	556	360	1732	2273	2221	1024	2177	1017	1150	2275	2154	1911
lncRNA	802	1003	491	872	1168	830	1818	819	789	483	977	1367	651	1137	1707	1049	2417	1261	1206	603
processed_transcript	514	560	344	502	605	595	836	549	570	335	856	997	674	881	1144	892	1387	982	1040	647
nonsense_mediated_decay	442	449	305	440	592	436	757	604	572	300	480	521	329	565	698	562	907	754	673	331
Figure 5b: EN10-STAR
Transcript biotype	StringTie2										Scallop2
	SRR307903	SRR307911	SRR315323	SRR315334	SRR387661	SRR534291	SRR534307	SRR534319	SRR545695	SRR545723	SRR307903	SRR307911	SRR315323	SRR315334	SRR387661	SRR534291	SRR534307	SRR534319	SRR545695	SRR545723
protein_coding	12828	12606	10236	12117	11928	11810	15830	9220	10528	12657	13989	14038	11130	13515	13525	13292	17322	11052	12079	13889
retained_intron	312	486	561	206	430	302	225	721	530	346	1729	2338	2267	1076	2309	1113	1298	2375	2218	1984
lncRNA	767	960	480	871	1116	807	1849	770	813	475	920	1351	635	1168	1714	1008	2427	1247	1206	621
processed_transcript	487	551	322	467	624	552	825	512	517	332	864	1020	663	863	1129	863	1430	996	1036	692
nonsense_mediated_decay	447	419	291	417	542	414	756	557	554	305	469	493	284	509	653	514	902	704	673	342
Figure 5c: HS7-HISAT2
Transcript biotype	StringTie2							Scallop2
	hs1	hs2	hs3	hs4	hs5	hs6	hs7	hs1	hs2	hs3	hs4	hs5	hs6	hs7
protein_coding	14810	14925	14752	15401	15168	13583	13841	15290	15399	15189	15777	15624	14008	14219
retained_intron	328	360	351	347	353	370	362	1213	1238	1283	1454	1354	1236	1214
lncRNA	1202	1222	1008	1154	1186	927	898	1213	1314	1025	1192	1196	866	891
processed_transcript	653	637	600	667	626	512	533	911	950	894	932	843	707	717
nonsense_mediated_decay	535	532	514	519	508	426	432	619	625	593	617	606	480	491
Figure 5d: HS7-STAR
Transcript biotype	StringTie2							Scallop2
	hs1	hs2	hs3	hs4	hs5	hs6	hs7	hs1	hs2	hs3	hs4	hs5	hs6	hs7
protein_coding	15065	15017	14962	15471	15307	13733	13859	15510	15438	15364	15895	15634	14123	14375
retained_intron	331	353	372	374	359	371	389	1258	1326	1334	1540	1408	1265	1239
lncRNA	1216	1268	1030	1195	1189	925	901	1174	1280	981	1147	1120	849	886
processed_transcript	651	660	656	694	652	547	550	910	942	925	969	907	723	749
nonsense_mediated_decay	511	530	500	516	520	420	440	614	614	601	648	609	473	502

## Sheet: Figure6
Figure 6a: EN10-HISAT2
Transcript biotype	StringTie2										Scallop2
	SRR307903	SRR307911	SRR315323	SRR315334	SRR387661	SRR534291	SRR534307	SRR534319	SRR545695	SRR545723	SRR307903	SRR307911	SRR315323	SRR315334	SRR387661	SRR534291	SRR534307	SRR534319	SRR545695	SRR545723
retained_intron	228	335	391	152	307	232	147	461	318	241	1557	2075	2040	907	1938	873	964	2001	1848	1760
protein_coding	476	558	448	524	576	633	751	499	472	441	1052	1327	951	1165	1418	1203	1420	1160	1236	1045
lncRNA	325	457	221	373	558	392	831	342	314	205	506	773	361	629	1052	556	1325	692	645	299
processed_transcript	262	299	176	262	310	329	451	288	263	163	573	722	502	609	834	592	933	700	736	444
nonsense_mediated_decay	133	123	89	116	181	133	228	192	164	82	177	200	129	195	293	226	351	358	290	105
Figure 6b: EN10-STAR
Transcript biotype	StringTie2										Scallop2
	SRR307903	SRR307911	SRR315323	SRR315334	SRR387661	SRR534291	SRR534307	SRR534319	SRR545695	SRR545723	SRR307903	SRR307911	SRR315323	SRR315334	SRR387661	SRR534291	SRR534307	SRR534319	SRR545695	SRR545723
retained_intron	286	450	533	187	394	278	194	667	488	326	1436	1870	2146	817	1765	1052	949	2236	1477	1884
protein_coding	600	725	584	672	762	736	864	708	677	562	890	1084	979	929	1102	1248	1295	1286	949	1146
lncRNA	297	370	220	299	417	360	530	370	361	195	542	611	519	483	687	605	849	767	540	506
processed_transcript	376	540	267	459	627	418	1001	413	436	241	358	593	367	441	689	547	995	772	395	324
nonsense_mediated_decay	176	158	121	148	242	163	311	273	260	118	141	152	113	136	206	216	311	359	200	109
Figure 6c: HS7-HISAT2
Transcript biotype	StringTie2							Scallop2
	hs1	hs2	hs3	hs4	hs5	hs6	hs7	hs1	hs2	hs3	hs4	hs5	hs6	hs7
retained_intron	294	313	308	311	315	343	327	1124	1148	1198	1360	1242	1169	1146
protein_coding	781	799	826	841	770	677	692	1212	1190	1269	1294	1210	1024	1041
lncRNA	642	649	565	633	637	498	467	669	750	601	660	668	470	480
processed_transcript	429	400	388	434	397	320	337	648	666	636	659	582	499	507
nonsense_mediated_decay	217	205	203	189	194	155	161	258	254	253	249	236	177	194
Figure 6d: HS7-STAR
Transcript biotype	StringTie2							Scallop2
	hs1	hs2	hs3	hs4	hs5	hs6	hs7	hs1	hs2	hs3	hs4	hs5	hs6	hs7
retained_intron	297	313	334	336	326	340	351	1175	1250	1233	1437	1311	1194	1171
protein_coding	784	775	816	818	782	648	689	1251	1216	1332	1316	1247	1062	1094
lncRNA	422	416	419	438	408	341	342	637	654	644	665	628	495	509
processed_transcript	655	692	565	654	638	502	471	645	731	582	622	626	475	470
nonsense_mediated_decay	210	217	205	202	214	154	163	256	246	258	273	259	185	198
